# Supplementary material for: Identifying key genes in CD4+ T cells of systemic lupus erythematosus by integrated bioinformatics analysis
Source: Front Genet. 2022 Aug 15;13:941221. doi: 10.3389/fgene.2022.941221 (PMC9420982; doi:10.3389/fgene.2022.941221)
Supplement: Supplementary file 1 [file Table2.xlsx]

## Sheet: Table S3-SLE_compared_GO_term_D
group	ID	Description	GeneRatio	BgRatio	pvalue	p.adjust	qvalue	geneID	Count
blue	GO:0004386	helicase activity	42/2272	160/18352	1.35e-06	0.000839068	0.000820864	79913/9044/9557/1106/84181/55636/63922/1663/10521/10212/7919/11325/51202/1655/317781/57696/54606/1656/1665/22907/9704/60625/165545/1973/1974/57634/2068/2071/375748/92797/4361/23132/9400/51750/257218/6499/6595/23020/10847/6832/7486/64848	42
blue	GO:0140098	catalytic activity, acting on RNA	81/2272	390/18352	1.6e-06	0.000839068	0.000820864	57505/80755/27161/192669/114049/79587/4848/4849/10521/10212/7919/11325/51202/1655/317781/57696/54606/1656/1665/22907/9704/60625/129563/29102/92675/64118/56931/124454/1973/1974/10436/284131/55218/9941/23404/283459/3035/23438/23351/51520/4141/79066/56339/79828/4839/55695/221078/9924/55124/9533/246721/548644/5441/55703/661/55718/344405/80324/81890/6041/79897/54938/6499/23020/6832/6894/7015/1787/5153…	81
blue	GO:0035064	methylated histone binding	22/2272	69/18352	1.73e-05	0.00443019	0.00433407	2186/23468/30827/29057/3622/84289/100137047/79831/55904/26013/54737/10943/5252/26147/23378/112869/54466/474343/169981/6872/7158/23613	22
blue	GO:0140034	methylation-dependent protein binding	22/2272	69/18352	1.73e-05	0.00443019	0.00433407	2186/23468/30827/29057/3622/84289/100137047/79831/55904/26013/54737/10943/5252/26147/23378/112869/54466/474343/169981/6872/7158/23613	22
blue	GO:0008168	methyltransferase activity	49/2272	218/18352	2.11e-05	0.00443019	0.00433407	275/55870/114049/30827/399818/79813/10436/2145/645332/51409/11185/9757/220074/4221/79066/64745/79091/56339/79828/4548/29104/79133/55471/4839/54904/55695/155400/221078/55251/63977/7799/54496/23378/23067/29072/54093/79918/133383/9869/56950/114826/6894/1787/51531/55621/60487/54482/152992/7552	49
brown	GO:0016651	oxidoreductase activity, acting on NAD(P)H	45/3121	109/18352	1.82e-09	1.58e-06	1.46e-06	9131/873/51700/1727/1535/27294/1738/2766/51292/2936/9645/4552/4689/4535/4536/4537/4538/4539/4540/4694/51079/4695/4697/4700/4702/4704/4706/4708/4709/4710/4717/4719/4720/4722/4726/23530/4843/4835/64359/5230/5447/10935/7295/84817/7296	45
brown	GO:0009055	electron transfer activity	45/3121	111/18352	3.62e-09	1.58e-06	1.46e-06	10327/22977/4512/4513/4514/9377/1329/1337/1340/1345/1347/1349/1351/1528/80777/1535/1537/4519/27294/2108/2109/7264/2731/2745/10539/2936/3620/4017/4200/4697/4719/4720/4722/4726/4835/5447/8608/6390/6391/7296/29796/10975/7384/7386/27089	45
brown	GO:0004298	threonine-type endopeptidase activity	16/3121	21/18352	4.05e-09	1.58e-06	1.46e-06	5682/5684/5685/5686/5687/5688/143471/5689/5699/5690/5691/5693/5694/5695/5696/5698	16
brown	GO:0060090	molecular adaptor activity	90/3121	316/18352	2.17e-07	6.33e-05	5.83e-05	7965/9495/8907/160/163/1175/10093/602/51283/23299/662/29775/857/23019/8738/153090/1642/9229/22839/1856/8662/1981/11161/29999/2620/246176/54815/9570/3054/9709/3312/64768/8826/3667/23479/8844/55004/28956/10542/284029/9223/260425/4130/9479/4627/8775/8440/4744/10133/553115/10714/56984/5781/5913/5413/23157/10801/6464/6500/6521/6548/6602/6616/9342/116841/8835/80176/84727/57731/53407/6809/10228/25777/25…	90
brown	GO:0044389	ubiquitin-like protein ligase binding	87/3121	316/18352	1.63e-06	0.000239029	0.000220213	57379/55626/57763/22926/527/573/596/8678/27101/811/1026/8454/65992/23586/3301/151636/1959/9470/6923/55120/7855/11337/8345/81502/3320/3326/3303/3304/3312/3313/3329/9641/8517/9636/9682/9927/4281/79594/4720/4738/55611/5036/135138/83666/5094/51588/5371/5684/5707/2185/5899/9978/5970/8737/55072/9810/6118/10670/10067/6497/4086/23381/8878/6772/6773/6613/10010/54472/7167/7186/7187/57761/11078/9325/7251/51…	87
brown	GO:0015078	proton transmembrane transporter activity	42/3121	127/18352	7.42e-06	0.00086817	0.000799825	487/506/509/518/9551/10476/522/4508/533/527/9114/8992/245973/51382/529/90423/9296/51606/4509/1183/4512/4513/4514/9377/1329/1337/1340/1345/1347/1349/1351/1528/3954/4697/23530/26503/206358/50651/83959/6548/6553/285195	42
brown	GO:0045296	cadherin binding	84/3121	332/18352	7.36e-05	0.00597268	0.0055025	90/4301/226/302/392/93663/471/9531/800/832/1000/28316/64072/1003/222256/8851/23670/51510/153090/23348/30844/2010/2023/22905/58513/54869/57488/7430/2801/8353/3054/3069/3190/3326/3303/3312/8826/3927/3939/9208/11313/22919/2011/151963/23164/4627/10397/10726/10606/11315/55742/5093/5110/9124/5214/5216/11187/8502/5499/5052/5694/5770/5781/5794/22827/5901/8607/6282/10801/26135/6520/27044/6772/8428/23075/9…	84
brown	GO:0003725	double-stranded RNA binding	27/3121	76/18352	7.66e-05	0.00597268	0.0055025	103/104/192670/54840/1213/9188/23586/55601/79132/54920/5610/1994/8087/3326/3329/64135/3608/9208/65080/4938/4939/4940/8638/23180/6520/6780/81030	27
brown	GO:0003779	actin binding	105/3121	437/18352	9.6e-05	0.00678365	0.00624963	27/84448/60312/4301/226/309/10552/10095/10109/10094/10093/9275/800/10487/832/1234/8851/634/1072/1730/1756/2039/667/2010/2036/54869/7430/10979/29109/2314/2318/342184/91010/29999/2620/246176/2633/9535/2934/3059/3636/8826/10788/81930/11275/51088/11133/3927/4130/9645/23164/4629/22989/4627/4641/4642/4644/55930/4647/10529/91624/4771/64127/5034/135138/24145/55742/9124/5216/5217/5357/5358/170954/84687/55…	105
brown	GO:0017124	SH3 domain binding	38/3121	131/18352	0.000435482	0.0173004	0.0159384	51225/8751/8728/60312/9495/392/395/842/1535/153090/9829/9844/54206/342184/2530/3059/3611/3635/3636/93343/26578/5359/57088/112476/5777/85021/80230/6450/83699/23616/6452/9467/30011/30837/7159/7408/7454/7456	38
brown	GO:0030170	pyridoxal phosphate binding	20/3121	55/18352	0.000443599	0.0173004	0.0159384	211/1491/2731/2805/2806/2875/84706/3067/55034/54996/4942/11212/55163/29968/113675/6470/6472/10558/9517/63826	20
brown	GO:0070279	vitamin B6 binding	20/3121	55/18352	0.000443599	0.0173004	0.0159384	211/1491/2731/2805/2806/2875/84706/3067/55034/54996/4942/11212/55163/29968/113675/6470/6472/10558/9517/63826	20
brown	GO:0046982	protein heterodimerization activity	76/3121	321/18352	0.00128394	0.046944	0.0432485	405/22926/477/482/578/581/596/624/857/915/84699/1535/10589/2034/2132/8087/8969/8334/92815/3015/8970/85236/8341/8348/440689/8349/8347/3017/8343/8345/54145/8353/121504/8363/8367/8294/8517/3592/3654/11104/3858/23658/11157/10367/6945/4802/4861/5034/5155/57107/553115/5245/54107/5518/9491/5901/1104/10670/8243/6717/8464/6827/6857/6883/83860/6874/6879/26011/7171/51504/7392/9217/7494/7531/7533/22882	76
cyan	GO:0019003	GDP binding	24/1058	74/18352	1.54e-12	1.42e-09	1.36e-09	55207/51143/2773/3845/4893/10890/201475/51552/22931/23011/57403/5874/9364/5862/5867/5868/51762/5906/5908/5911/57826/6016/64121/22800	24
cyan	GO:0004722	protein serine/threonine phosphatase activity	19/1058	75/18352	3.19e-08	9.71e-06	9.26e-06	54205/55631/9107/54704/27068/5494/8493/151742/5500/5501/5509/5516/5530/5532/5534/5537/5728/29101/134510	19
cyan	GO:0003924	GTPase activity	43/1058	326/18352	3.38e-07	3.11e-05	2.97e-05	378/382/400/55207/25923/10059/10672/2773/2778/54331/64792/3845/28512/4893/4976/10890/8766/201475/51552/22931/5861/23011/57403/53917/5874/9364/5862/5867/5868/5870/51762/285282/5906/5908/5911/57826/389/23433/6016/64121/22800/151011/989	43
cyan	GO:0070273	phosphatidylinositol-4-phosphate binding	8/1058	30/18352	0.000222619	0.0157888	0.0150696	27236/10087/64083/55204/114882/65977/28966/8724	8
cyan	GO:0047485	protein N-terminus binding	16/1058	107/18352	0.000406879	0.0250095	0.0238702	85365/382/329/805/51164/10640/3065/10933/4683/11235/10611/5824/5501/3516/6605/79718	16
darkgreen	GO:0042287	MHC protein binding	8/463	42/18352	8.58e-06	0.00565534	0.00519419	975/925/926/343413/100528032/3824/22914/6983	8
darkgrey	GO:0140098	catalytic activity, acting on RNA	55/821	390/18352	3.46e-14	2.47e-11	2.16e-11	8846/144233/55783/9337/55157/51163/1653/8886/55661/9879/79009/1660/80153/55520/60528/2058/51010/5393/2193/10056/79068/117246/3376/55699/57470/339175/55798/23517/4677/79731/25973/5430/5431/5511/5557/201973/150962/83480/5917/10557/10799/6301/51106/96764/25917/114034/54931/55039/81627/57570/7247/55253/10352/80149/29063	55
darkgrey	GO:0003712	transcription coregulator activity	48/821	498/18352	4.95e-07	7.08e-05	6.19e-05	86/84159/8915/10438/57805/10153/4435/10370/10987/1616/1649/1653/1660/3337/5977/3397/10524/9794/5469/400569/9282/9443/112950/9219/8202/9611/4928/10419/10432/84864/56254/6047/23076/25942/6603/51684/6877/6880/6907/6996/81550/10140/22954/7508/55249/23528/7789/158586	48
darkgrey	GO:0140297	DNA-binding transcription factor binding	37/821	347/18352	9.5e-07	0.000113158	9.9e-05	55212/8915/10438/1108/1616/25879/1649/1977/5393/11124/2288/2353/3066/3091/3725/3727/10524/5469/9282/8195/9219/4609/8202/9611/4780/4792/4929/23532/11107/6049/150094/25942/6667/6880/6938/22954/55128	37
darkgrey	GO:0043021	ribonucleoprotein complex binding	18/821	133/18352	2.68e-05	0.00149952	0.00131132	9793/1660/60678/10209/143244/26284/25929/115416/219402/9221/23481/10419/5935/51119/6728/6729/6730/80149	18
darkgrey	GO:0031625	ubiquitin protein ligase binding	30/821	297/18352	2.85e-05	0.00149952	0.00131132	9529/8915/10576/8452/7852/1616/11124/8325/3091/3305/3716/3725/643246/64112/4792/5187/5430/5898/117584/56254/80196/9025/23111/8405/7341/7157/4591/118424/29761/155061	30
darkgrey	GO:0000049	tRNA binding	12/821	66/18352	3.15e-05	0.00149952	0.00131132	8846/55157/60678/2193/3376/55699/5917/6301/6741/54931/81627/79693	12
darkgrey	GO:0002039	p53 binding	12/821	66/18352	3.15e-05	0.00149952	0.00131132	57680/1616/3091/10419/117584/56254/80196/6880/7157/112858/51499/9100	12
darkgrey	GO:0031490	chromatin DNA binding	13/821	106/18352	0.000891308	0.0219754	0.0192173	86/1108/10664/1660/3021/3066/5469/9219/79576/5187/5928/6603/9878	13
darkgrey	GO:0008139	nuclear localization sequence binding	6/821	27/18352	0.00103887	0.0243904	0.0213292	8315/9478/3839/4792/9221/4928	6
darkgrey	GO:0032549	ribonucleoside binding	31/821	383/18352	0.00110319	0.0246493	0.0215557	159/116986/10124/379/9790/60678/26284/2288/2669/85476/84340/55303/474344/168537/155038/26354/51184/2935/54471/166785/9221/5431/9363/5898/27289/8732/6729/55720/7846/7280/139596	31
darkorange2	GO:0045236	CXCR chemokine receptor binding	4/35	18/18352	3.33e-08	3.36e-06	2.28e-06	6374/5196/5197/5473	4
darkorange2	GO:0050840	extracellular matrix binding	3/35	57/18352	0.00017326	0.00291654	0.00197577	3674/3690/6678	3
darkorange2	GO:0001085	RNA polymerase II transcription factor binding	2/35	56/18352	0.00510121	0.0396325	0.0268485	8328/6886	2
floralwhite	GO:0016829	lyase activity	44634	189/18352	0.000359924	0.0107977	0.00530415	210/1652/100037417	3
ivory	GO:0018024	histone-lysine N-methyltransferase activity	4/44	44/18352	3.64e-06	0.00041719	0.000317162	4297/58508/8085/64324	4
ivory	GO:0042800	histone methyltransferase activity (H3-K4 specific)	3/44	17/18352	8.54e-06	0.00041719	0.000317162	4297/58508/8085	3
ivory	GO:0042054	histone methyltransferase activity	4/44	59/18352	1.19e-05	0.00041719	0.000317162	4297/58508/8085/64324	4
ivory	GO:0016279	protein-lysine N-methyltransferase activity	4/44	61/18352	1.36e-05	0.00041719	0.000317162	4297/58508/8085/64324	4
ivory	GO:0016278	lysine N-methyltransferase activity	4/44	62/18352	1.45e-05	0.00041719	0.000317162	4297/58508/8085/64324	4
ivory	GO:0042393	histone binding	5/44	238/18352	0.000252867	0.0045516	0.00346028	54617/4297/58508/8085/5896	5
ivory	GO:0003712	transcription coregulator activity	6/44	498/18352	0.00113984	0.0136781	0.0103986	8289/58508/8085/10001/64324/8295	6
lightcyan1	GO:0071723	lipopeptide binding	2/45	10/18352	0.00026128	0.0371871	0.0306128	911/913	2
lightcyan1	GO:0030246	carbohydrate binding	5/45	267/18352	0.000476757	0.0371871	0.0306128	10462/497190/283420/5167/946	5
orangered4	GO:0032452	histone demethylase activity	4/56	28/18352	1.51e-06	0.00012963	0.000100753	8242/8284/7403/7404	4
orangered4	GO:0140457	protein demethylase activity	4/56	28/18352	1.51e-06	0.00012963	0.000100753	8242/8284/7403/7404	4
orangered4	GO:0051213	dioxygenase activity	4/56	91/18352	0.000170608	0.00733615	0.0057019	8242/8284/7403/7404	4
orangered4	GO:0004690	cyclic nucleotide-dependent protein kinase activity	2/56	10/18352	0.000405137	0.0139367	0.0108321	5613/5616	2
orangered4	GO:0003743	translation initiation factor activity	3/56	51/18352	0.000505185	0.014482	0.0112559	9086/1968/255308	3
orangered4	GO:0004089	carbonate dehydratase activity	2/56	15/18352	0.000936102	0.0230014	0.0178774	11238/340591	2
orangered4	GO:0003724	RNA helicase activity	3/56	77/18352	0.00167782	0.0360732	0.0280373	1654/8653/54456	3
plum1	GO:0008094	DNA-dependent ATPase activity	23/588	108/18352	3.99e-13	1.55e-10	1.47e-10	641/83990/11144/79075/54821/51659/84296/4171/4172/4173/4174/4175/80119/10721/5888/8438/9401/5982/5984/5985/7153/7516/7517	23
plum1	GO:0016887	ATPase activity	46/588	423/18352	4.17e-13	1.55e-10	1.47e-10	154664/5243/4363/246269/29028/9914/641/83990/81570/11144/196385/146754/79075/54821/51659/84296/3070/3306/3832/9928/56992/146909/10112/9493/3796/11004/64147/3833/4171/4172/4173/4174/4175/4430/80119/10721/5888/8438/9401/5982/5984/5985/91646/7153/7516/7517	46
plum1	GO:0140097	catalytic activity, acting on DNA	29/588	209/18352	3.02e-11	5.45e-09	5.18e-09	641/83990/11144/79075/54821/9156/2237/51659/84296/4171/4172/4173/4174/4175/55247/4830/5111/80119/5422/5427/10721/5888/8438/9401/5982/5984/5985/7153/7517	29
plum1	GO:0003688	DNA replication origin binding	10/588	23/18352	8.3e-10	1.03e-07	9.76e-08	8318/990/55388/4171/4172/4173/4174/4175/4998/5422	10
plum1	GO:0008017	microtubule binding	30/588	265/18352	2.13e-09	2.26e-07	2.15e-07	10018/332/1062/1063/100653515/9787/81610/2597/51512/3832/9928/56992/146909/10112/9493/347240/3796/11004/24137/64147/3833/84557/51203/5347/9055/29127/158297/220134/10615/22974	30
plum1	GO:0016538	cyclin-dependent protein serine/threonine kinase regulator activity	12/588	50/18352	4.18e-08	2.97e-06	2.82e-06	8900/890/891/9133/898/9134/899/902/1027/1031/1163/1164	12
plum1	GO:0003684	damaged DNA binding	13/588	65/18352	1.17e-07	7.24e-06	6.87e-06	79000/641/672/1643/2189/2237/3014/3148/55247/5111/10721/9401/8626	13
plum1	GO:0035173	histone kinase activity	6/588	17/18352	9.65e-06	0.000398442	0.000378205	6790/9212/891/983/1111/83903	6
royalblue	GO:0003823	antigen binding	65/185	168/18352	7.93e-89	2.09e-86	2.09e-86	3493/3494/3495/3500/3501/3502/3503/3507/28468/28467/28473/28461/102723169/28455/28457/28450/28449/28448/28445/28444/28442/28439/28426/28424/28423/28420/28414/28412/28452/28410/28409/28408/28395/28394/28401/28392/28391/28388/28385/3514/28938/28937/28299/28919/28913/28912/28908/28907/3538/3539/28834/100423062/28825/28823/28822/28820/28816/28813/28817/28797/28796/28793/28791/28778/28776	65
royalblue	GO:0034987	immunoglobulin receptor binding	44/185	80/18352	3.15e-68	4.16e-66	4.16e-66	3493/3494/3495/3500/3501/3502/3503/3507/28468/28467/28473/28461/102723169/28455/28457/28450/28449/28448/28445/28444/28442/28439/28426/28424/28423/28420/28414/28412/28452/28410/28409/28408/28395/28394/28401/28392/28391/28388/28385/3514/3538/3539/28834/100423062	44
tan	GO:0003735	structural constituent of ribosome	76/340	202/18352	3.48e-80	1.84e-77	1.73e-77	7818/84545/6134/4736/6135/6136/6137/23521/9045/6138/6141/6142/6143/6144/6146/9349/6147/6152/6154/6155/6157/6159/6122/6156/6160/6161/6164/11224/6165/25873/6173/6167/6168/6169/6170/6124/6171/6125/6128/6129/6130/6132/6133/6175/6176/6181/6204/6205/6206/6207/6208/6209/6210/6217/6218/6222/6223/6187/6224/6227/6228/6229/6230/6232/6233/6234/6235/6188/6189/6193/6194/6201/6202/6203/3921/7311	76
tan	GO:0019843	rRNA binding	20/340	64/18352	1.22e-19	3.22e-17	3.02e-17	1938/4193/29997/6135/6136/9349/6147/6122/6167/6125/6132/6133/6175/6205/6207/6208/6222/6188/6193/6203	20
tan	GO:0045182	translation regulator activity	18/340	139/18352	1.03e-10	1.81e-08	1.7e-08	22849/80315/1915/1933/1936/1937/1938/1939/8664/3646/8667/27335/1975/8672/26986/6134/6208/6203	18
tan	GO:0045296	cadherin binding	20/340	332/18352	4.19e-06	0.000277092	0.000260248	1936/1937/1938/3646/2060/53827/10399/9045/6138/6147/6152/6159/6164/6128/6130/6187/26156/4735/27131/9101	20
tan	GO:0043021	ribonucleoprotein complex binding	10/340	133/18352	0.000187888	0.00903573	0.00848645	22849/80315/1938/27335/1975/4193/4869/10399/6176/3921	10
tan	GO:0009678	pyrophosphate hydrolysis-driven proton transmembrane transporter activity	5/340	31/18352	0.000242303	0.0106815	0.0100322	488/27032/155066/528/10312	5
tan	GO:0055106	ubiquitin-protein transferase regulator activity	4/340	18/18352	0.000288379	0.0117348	0.0110215	6135/9349/6125/6201	4
tan	GO:0031625	ubiquitin protein ligase binding	14/340	297/18352	0.00135657	0.0422133	0.0396472	8548/8451/79139/25793/4193/26191/5829/6135/9349/6125/6233/79677/7311/7319	14
turquoise	GO:0030246	carbohydrate binding	53/1452	267/18352	3.39e-10	3.44e-07	2.98e-07	80216/432/433/8455/30835/9936/945/22918/160364/387837/51267/50856/338339/26253/165530/339390/23601/93978/64581/78989/81035/2203/2219/2548/63917/114805/2595/56261/3099/3101/3122/3123/55600/85329/3957/3958/3960/4125/4126/4360/648791/5806/5836/6441/89790/89858/400709/8778/27036/27180/6652/6888/1462	53
turquoise	GO:0038187	pattern recognition receptor activity	13/1452	23/18352	2.44e-09	1.19e-06	1.04e-06	929/948/26253/64581/81035/2219/8685/5724/949/7097/7099/51284/51311	13
turquoise	GO:0140375	immune receptor activity	33/1452	135/18352	3.53e-09	1.19e-06	1.04e-06	728/27202/1230/729230/960/972/1378/1439/1441/1512/2207/2210/2213/2322/2357/2358/2675/3113/3117/3119/3122/3123/3459/3460/3597/23765/84818/3556/50615/133396/10859/10288/5618	33
turquoise	GO:0038024	cargo receptor activity	22/1452	73/18352	2.48e-08	6.29e-06	5.46e-06	19/432/433/9332/948/921/81035/58191/1601/2350/2358/3643/84695/4035/8685/4360/4481/949/950/8578/136853/23166	22
turquoise	GO:0019865	immunoglobulin binding	11/1452	24/18352	6.96e-07	0.000117608	0.000102066	2204/2207/2209/2210/2212/2213/2214/2217/3958/11027/7450	11
turquoise	GO:0005543	phospholipid binding	64/1452	454/18352	4.24e-06	0.00053538	0.000464629	19/55803/116985/64411/50807/558/695/822/55704/146722/1071/54982/221184/144402/27071/57706/8291/115548/2242/221472/9846/1687/3092/3710/182/3759/1902/4311/4651/4643/26509/653361/654816/654817/4900/129401/114876/11252/27445/5321/7941/23236/5538/5660/5724/22895/81846/949/950/6386/27111/91404/23678/6622/29887/6643/90203/83891/81609/8723/51760/1200/493829/23001	64
turquoise	GO:0035325	Toll-like receptor binding	7/1452	12/18352	1.06e-05	0.00089757	0.000778956	948/6279/6280/6850/7097/10333/81622	7
turquoise	GO:0008238	exopeptidase activity	21/1452	95/18352	1.31e-05	0.00102143	0.000886447	290/1368/54504/5476/1512/1515/1522/64167/4048/4311/4323/4326/10003/131870/5547/6051/59342/9805/1200/22846/79805	21
turquoise	GO:0017048	Rho GTPase binding	29/1452	162/18352	2.63e-05	0.00190722	0.00165518	55114/55160/9826/115557/613/9578/11135/10435/23580/23603/23191/26999/81553/1793/9732/2059/9855/221472/121512/55785/114793/120892/4296/4688/5058/399/7204/8936/8531	29
turquoise	GO:0005096	GTPase activator activity	42/1452	275/18352	2.85e-05	0.00192568	0.0016712	55803/577/141/216/116985/64411/55114/58504/83478/201176/9411/57514/55160/9826/408/50807/8853/613/10435/1793/9732/80005/7813/2665/120892/23236/22821/9462/64407/5997/9610/54453/6102/9754/23232/55357/25771/23329/11138/23158/9712/9605	42
turquoise	GO:0045028	G protein-coupled purinergic nucleotide receptor activity	7/1452	14/18352	3.99e-05	0.00238156	0.00206684	2857/5028/53829/9934/5029/5031/5724	7
turquoise	GO:0043394	proteoglycan binding	11/1452	36/18352	6.9e-05	0.00346286	0.00300524	51816/1508/1514/1520/2335/10457/10855/4023/4035/4811/6386	11
turquoise	GO:0016798	hydrolase activity, acting on glycosyl bonds	24/1452	133/18352	0.000111055	0.00435308	0.00377782	55331/141/683/2517/2519/2548/2595/2720/79411/2760/3074/10855/3556/4069/4125/4126/4668/51172/5660/23098/81793/7097/7099/10333	24
turquoise	GO:0003953	NAD+ nucleosidase activity	7/1452	16/18352	0.000115567	0.00435308	0.00377782	683/3556/23098/81793/7097/7099/10333	7
turquoise	GO:0050135	NAD(P)+ nucleosidase activity	7/1452	16/18352	0.000115567	0.00435308	0.00377782	683/3556/23098/81793/7097/7099/10333	7
turquoise	GO:0061809	NAD+ nucleotidase, cyclic ADP-ribose generating	7/1452	16/18352	0.000115567	0.00435308	0.00377782	683/3556/23098/81793/7097/7099/10333	7
turquoise	GO:0033691	sialic acid binding	8/1452	22/18352	0.000175839	0.00594337	0.00515796	945/2219/89790/89858/400709/8778/27036/27180	8
turquoise	GO:0042169	SH2 domain binding	11/1452	41/18352	0.000251045	0.00771394	0.00669455	55704/202559/7462/3932/10859/10603/89790/8631/6714/6850/59341	11
turquoise	GO:0050664	oxidoreductase activity, acting on NAD(P)H, oxygen as acceptor	7/1452	19/18352	0.000411954	0.0119349	0.0103577	1536/2330/8564/653361/654816/654817/4688	7
turquoise	GO:0035259	glucocorticoid receptor binding	6/1452	15/18352	0.000650536	0.0157058	0.0136303	1051/2114/2322/9612/3164/8013	6
turquoise	GO:0030169	low-density lipoprotein particle binding	6/1452	17/18352	0.00140158	0.0290041	0.0251712	948/81035/4481/949/8578/23166	6
turquoise	GO:0004713	protein tyrosine kinase activity	21/1452	135/18352	0.00211821	0.039843	0.0345778	9625/558/695/1436/2048/2064/2242/2268/2322/3055/3643/3645/3932/4058/4067/10461/5580/5753/5979/6714/6850	21
turquoise	GO:0019210	kinase inhibitor activity	13/1452	69/18352	0.00266714	0.0429939	0.0373123	1028/11261/55924/85450/9555/5577/399/57521/6622/161742/200734/10221/7453	13
violet	GO:0043015	gamma-tubulin binding	3/89	28/18352	0.000330836	0.0355036	0.0320333	55755/55835/27229	3
violet	GO:0030332	cyclin binding	3/89	30/18352	0.000407147	0.0355036	0.0320333	51755/1017/2580	3
violet	GO:0043021	ribonucleoprotein complex binding	5/89	133/18352	0.000472703	0.0355036	0.0320333	7917/10421/1460/56919/29789	5
violet	GO:0003724	RNA helicase activity	4/89	77/18352	0.000533889	0.0355036	0.0320333	8449/56919/9785/5976	4
yellowgreen	GO:0140098	catalytic activity, acting on RNA	11/78	390/18352	7.53e-07	0.000173972	0.00014904	9716/22894/115752/10146/57721/131965/79691/57038/11102/54802/54464	11
yellowgreen	GO:0051880	G-quadruplex DNA binding	2/78	10/18352	0.00078498	0.0259043	0.0221919	10111/54464	2
yellowgreen	GO:0000340	RNA 7-methylguanosine cap binding	2/78	12/18352	0.00114497	0.0330611	0.028323	4686/22916	2
yellowgreen	GO:0070411	I-SMAD binding	2/78	14/18352	0.00157	0.0365649	0.0313247	1499/7041	2
yellowgreen	GO:0070628	proteasome binding	2/78	17/18352	0.00232706	0.0383965	0.0328938	23198/9097	2
