# Supplementary material for: Identifying key genes in CD4+ T cells of systemic lupus erythematosus by integrated bioinformatics analysis
Source: Front Genet. 2022 Aug 15;13:941221. doi: 10.3389/fgene.2022.941221 (PMC9420982; doi:10.3389/fgene.2022.941221)
Supplement: Supplementary file 3 [file Table3.xlsx]

## Sheet: Table S2-NC2011CD4TCA
geneid	cluster
ABCA2	1
ABCE1	1
ABHD17A	1
ABHD3	1
ABITRAM	1
ABO	1
ACADS	1
ACAP3	1
ADAL	1
ADAMTS7P4	1
ADARB2	1
ADD3	1
ADGRB1	1
ADNP-AS1	1
AGFG2	1
AHR	1
AKAP3	1
AKR1C3	1
AKT2	1
ALDH16A1	1
ALG2	1
AMER1	1
AMZ2	1
ANKRD19P	1
ANKS1B	1
AP1S3	1
AP4B1	1
APBB2	1
APC2	1
APOC1	1
APTR	1
AQP3	1
ARC	1
AREG	1
ARHGAP44	1
ARHGEF18	1
ARHGEF2	1
ARL4C	1
ARL6IP1	1
ARL8B	1
ARMCX2	1
ARMCX6	1
ARPP19	1
ARRDC1-AS1	1
ASB3	1
ASPSCR1	1
ASTN2	1
ASXL2	1
ATP13A4	1
ATP1A1	1
ATP5F1D	1
AUP1	1
AVEN	1
B3GALNT1	1
B3GALT6	1
B4GALT7	1
BANK1	1
BBLN	1
BCDIN3D	1
BCL7C	1
BLOC1S5	1
BNIP5	1
BRSK1	1
BTBD1	1
BTN2A1	1
BTNL9	1
C10orf95	1
C12orf40	1
C12orf76	1
C15orf40	1
C15orf61	1
C16orf86	1
C16orf87	1
C17orf99	1
C18orf21	1
C18orf25	1
C21orf91-OT1	1
C2orf76	1
C4BPB	1
C9orf85	1
CAAP1	1
CACNA1F	1
CACNA2D2	1
CACYBP	1
CALM1	1
CAND1	1
CAP2P1	1
CAPN10-DT	1
CASP4LP	1
CATSPERB	1
CATSPERG	1
CBFB	1
CBX3	1
CCDC102A	1
CCDC127	1
CCDC144NL	1
CCDC146	1
CCDC187	1
CCDC194	1
CCDC26	1
CCDC68	1
CCDC80	1
CCDC85B	1
CCER2	1
CCIN	1
CCL3L1	1
CCL3L3	1
CCL4L1	1
CCL4L2	1
CCM2	1
CCNB3	1
CD164	1
CD19	1
CD22	1
CD320	1
CD34	1
CD46	1
CD5	1
CD79A	1
CDC73	1
CDIN1	1
CDK16	1
CDK19	1
CDK6	1
CELF5	1
CELF6	1
CELSR1	1
CEMP1	1
CEP78	1
CERS4	1
CERT1	1
CES3	1
CES4A	1
CHAC1	1
CHKB-CPT1B	1
CHRAC1	1
CHRM4	1
CHURC1	1
CKMT2-AS1	1
CLASP1	1
CLCN3	1
CLEC18C	1
CLEC2D	1
CMC1	1
CMSS1	1
CNDP1	1
CNFN	1
CNNM1	1
CNOT8	1
COA6-AS1	1
COL19A1	1
COLCA1	1
COMMD7	1
COMMD8	1
COPS7B	1
COQ8B	1
CPEB2	1
CPEB4	1
CPLANE2	1
CPLX1	1
CPT1A	1
CPT1C	1
CRB2	1
CROCCP2	1
CROCCP4	1
CROT	1
CRY1	1
CSNK1G2	1
CT45A11P	1
CTBS	1
CTSW	1
CXCL2	1
CXorf38	1
CYCS	1
CYLD	1
CYP20A1	1
CYREN	1
DAB1	1
DBF4	1
DCK	1
DCLK2	1
DDX19A-DT	1
DGCR11	1
DHRS4L2	1
DIPK1A	1
DIS3	1
DLEU1	1
DLEU7-AS1	1
DLL3	1
DMAC1	1
DNAAF8	1
DNASE1L2	1
DND1	1
DNLZ	1
DOC2A	1
DOCK3	1
DOLK	1
DPM3	1
DPP3-DT	1
DPP4-DT	1
DPRXP3	1
DPY19L2	1
DST	1
DSTN	1
DTX3	1
DUSP4	1
DUT	1
DUXAP10	1
DUXAP9	1
DYNLT2B	1
EBF1	1
EDA	1
EEF1A1P22	1
EEF1AKMT1	1
EID2B	1
EIF1AD	1
EIF2B5	1
EIF3J	1
EIF4EBP3	1
ELK4	1
ELMOD3	1
ELOVL4	1
ELOVL5	1
ELP1	1
EMB	1
EMC1	1
ENAH	1
ENOX1	1
ENPP5	1
ENTPD3-AS1	1
EOLA1	1
EPS8	1
ERGIC2	1
ERI3	1
ERO1A	1
ESF1	1
ESR1	1
ETNK1	1
ETV1	1
ETV3	1
EVI5L	1
FAAP100	1
FAIM2	1
FAM104B	1
FAM111A-DT	1
FAM162A	1
FAM174C	1
FAM21EP	1
FAM30A	1
FAM86C2P	1
FAM86EP	1
FANCF	1
FASTKD5	1
FBRS	1
FBXL12	1
FBXL15	1
FBXL16	1
FBXL6	1
FBXO4	1
FBXO8	1
FBXW11P1	1
FCER2	1
FCRLA	1
FDX2	1
FGF22	1
FGFRL1	1
FHIP2A	1
FIBCD1	1
FILIP1	1
FLJ22447	1
FLJ40194	1
FLT3LG	1
FLVCR1-DT	1
FNDC3A	1
FOXN2	1
FREM1	1
FREM3	1
FRS3	1
FSCN2	1
FUBP1	1
FUNDC1	1
FZD7	1
G3BP1	1
GABRB3	1
GADD45A	1
GALNT13	1
GAS8	1
GATD1	1
GEMIN8	1
GEN1	1
GGN	1
GGPS1	1
GINM1	1
GJB6	1
GLRX2	1
GMPPB	1
GNA13	1
GNPNAT1	1
GOLGA7B	1
GOSR1	1
GPAA1	1
GPAT2	1
GPATCH2	1
GPD1	1
GPM6A	1
GPR75-ASB3	1
GPSM1	1
GRK2	1
GSDMB	1
GSTM1	1
GTF2H1	1
GTSE1-DT	1
GZMAP1	1
H2AW	1
H2BC13	1
H2BU1	1
HAGH	1
HAUS7	1
HCG18	1
HDAC10	1
HDDC3	1
HDHD2	1
HERPUD2-AS1	1
HES1	1
HEXD	1
HGS	1
HIGD2A	1
HKDC1	1
HLA-DQB2	1
HMG20A	1
HMGB1P5	1
HOMER1	1
HOTAIRM1	1
HPF1	1
HRK	1
HSD11B1-AS1	1
HSD17B1-AS1	1
HSPA13	1
HSPA14	1
HSPA8P15	1
HSPD1P10	1
HTRA2	1
ICOS	1
ICOSLG	1
IDI1	1
IER5	1
IGFBP3	1
IGHA2	1
IGHD	1
IGHM	1
IGHV1-3	1
IGHV2-5	1
IGHV3-13	1
IGHV3-15	1
IGHV3-73	1
IGHV3-74	1
IGHV4-59	1
IGHV7-4-1	1
IGKV1-5	1
IGKV1-8	1
IGKV2-29	1
IGKV2-30	1
IGKV3-11	1
IGKV5-2	1
IGLV1-47	1
IGLV8-61	1
IL6	1
IMP4	1
INAFM1	1
INO80B	1
INSL3	1
INTS2	1
INTS4	1
INTS4P1	1
IPO7	1
IPP	1
IQCK	1
IQUB	1
IRAK2	1
ITPR2	1
ITSN2	1
JKAMP	1
JMJD1C-AS1	1
JMJD4	1
KANSL1-AS1	1
KAT14	1
KCNH8	1
KCNK12	1
KCTD18	1
KCTD21-AS1	1
KDM5A	1
KDM5C	1
KDM6A	1
KDM8	1
KHDRBS1	1
KICS2	1
KIF20B	1
KISS1R	1
KLF2	1
KLHL14	1
KLHL15	1
KLHL17	1
KLHL35	1
KLK1	1
KLKB1	1
KRBOX4	1
LAPTM4B	1
LARP4	1
LGR6	1
LIG4	1
LIMS1	1
LIN54	1
LINC00298	1
LINC00476	1
LINC00665	1
LINC00866	1
LINC00923	1
LINC00926	1
LINC00976	1
LINC00977	1
LINC01012	1
LINC01088	1
LINC01590	1
LINC01684	1
LINC01771	1
LINC01772	1
LINC01841	1
LINC01954	1
LINC01970	1
LINC02202	1
LINC02313	1
LINC02861	1
LINC02901	1
LIPC	1
LIPE	1
LLGL2	1
LMAN1	1
LMCD1	1
LOC100130550	1
LOC100132249	1
LOC100240735	1
LOC100288175	1
LOC100422497	1
LOC100506302	1
LOC100533629	1
LOC100996842	1
LOC101927556	1
LOC101927572	1
LOC101928118	1
LOC101928489	1
LOC101929577	1
LOC102606465	1
LOC105371348	1
LOC105372824	1
LOC105376060	1
LOC107984142	1
LOC107986412	1
LOC115308161	1
LOC285626	1
LOC730101	1
LPIN1	1
LPP	1
LRFN2	1
LRFN3	1
LRPPRC	1
LRRC20	1
LRRC40	1
LRRC46	1
LRRC63	1
LRRC8C	1
LRRIQ3	1
LRRTM2	1
LSR	1
LY75-CD302	1
LYNX1	1
LYRM1	1
MACC1	1
MACROD2	1
MAEA	1
MAF1	1
MAFK	1
MAGI2-AS3	1
MAL	1
MAP1LC3B	1
MAP7D2	1
MAPK12	1
MAPRE2	1
MAPT	1
MARCHF8	1
MARF1	1
MARVELD2	1
MATR3	1
MBD3	1
MCM9	1
MCOLN3	1
MCRIP2	1
MDFIC	1
ME3	1
MED7	1
MEI4	1
MEPCE	1
METRN	1
METTL15	1
METTL18	1
METTL23	1
METTL26	1
METTL8	1
MFF	1
MFSD3	1
MGARP	1
MGMT	1
MICAL3	1
MICOS10-NBL1	1
MIOX	1
MIR22HG	1
MIR6753	1
MIR762HG	1
MIX23	1
MKRN1	1
MLH3	1
MMP23B	1
MMUT	1
MN1	1
MNAT1	1
MOCS3	1
MORC3	1
MOSPD3	1
MREG	1
MRFAP1	1
MROH6	1
MRPL1	1
MRPS17	1
MRPS21	1
MS4A1	1
MSANTD4	1
MTARC2	1
MTCO1P12	1
MTFP1	1
MTHFR	1
MTMR6	1
MTMR8	1
MUS81	1
MXD4	1
MYBPC2	1
MYH15	1
NAA15	1
NAA25	1
NAA80	1
NAPB	1
NAPRT	1
NARS2	1
NBL1	1
NBPF8	1
NCBP2	1
NDOR1	1
NDUFA11	1
NDUFAF2	1
NDUFAF4	1
NDUFB5	1
NDUFS7	1
NDUFV1	1
NFATC4	1
NFKBIZ	1
NHLRC4	1
NIM1K	1
NIT2	1
NKIRAS1	1
NKRF	1
NLGN4X	1
NLK	1
NME4	1
NMRAL1	1
NOC3L	1
NOL8	1
NPIPB12	1
NPIPB4	1
NPIPB5	1
NPR3	1
NPRL2	1
NR4A1	1
NR4A3	1
NRN1	1
NSD3	1
NSMCE1-DT	1
NUBP2	1
NUDT14	1
NUDT21	1
NUP153	1
NUP210L	1
NUP35	1
NXT1	1
OCIAD2	1
ODAD2	1
ODC1	1
ODF2L	1
OGFOD3	1
OGN	1
OIP5-AS1	1
OLFM2	1
OMA1	1
OR2L1P	1
ORC5	1
OSBPL3	1
OSTC	1
OTUD4	1
OTUD7B	1
OTULIN-DT	1
OXCT1-AS1	1
OXR1	1
OXTR	1
P2RY11	1
PABIR3	1
PAX5	1
PAXX	1
PBLD	1
PBXIP1	1
PCDH9	1
PCDHGA10	1
PCDHGA7	1
PCDHGB5	1
PCDHGB6	1
PCLO	1
PDCD5	1
PDE12	1
PDF	1
PDP1	1
PDP2	1
PDPR	1
PDXK	1
PDZD4	1
PDZD8	1
PELO	1
PEX11A	1
PEX11G	1
PEX12	1
PEX19	1
PEX2	1
PFDN4	1
PGP	1
PHLPP1	1
PI16	1
PICART1	1
PIGB	1
PIGC	1
PIK3C3	1
PITPNM1	1
PJA2	1
PKD2	1
PKN3	1
PLCB2	1
PLD6	1
PLGRKT	1
PLXNA1	1
PMAIP1	1
PMF1-BGLAP	1
POC1B	1
POGLUT1	1
POGLUT3	1
POLD4	1
POLR2J2	1
POLR2J3	1
POLRMTP1	1
POMK	1
POMZP3	1
POU2F2	1
POU2F2-AS1	1
PPA2	1
PPAN-P2RY11	1
PPAT	1
PPCS	1
PPDPF	1
PPP1CC	1
PPP1R12C	1
PPP1R26-AS1	1
PPP1R3D	1
PPP2R5A	1
PPP3R1	1
PPP6C	1
PRDM12	1
PRIMPOL	1
PRMT6	1
PRPF40A	1
PRPF6	1
PRRC1	1
PRSS2	1
PSMB11	1
PSME4	1
PTER	1
PTGER3	1
PTGIR	1
PTMA	1
PTP4A3	1
PTPN14	1
PTPN4	1
PTPRC	1
PTPRK	1
PTPRM	1
PVT1	1
PYCR2	1
PYURF	1
QSOX2	1
RAB11FIP3	1
RAB15	1
RAB18	1
RAB22A	1
RAB23	1
RAB2A	1
RAB39B	1
RAB6C-AS1	1
RAB8B	1
RABL3	1
RAD9A	1
RAMP1	1
RASGEF1B	1
RASGRP1	1
RB1-DT	1
RBFOX3	1
RBM12	1
RBM15	1
RBM4	1
RBM43	1
RBM45	1
RBPJ	1
RCCD1	1
RDH14	1
REEP2	1
RELCH	1
RELL2	1
REXO1	1
RFK	1
RGS1	1
RHBDD2	1
RHOH	1
RHPN2	1
RIDA	1
RIMKLA	1
RIMS2	1
RIOK2	1
RIOK3	1
RIOX2	1
RIPOR2	1
RMND1	1
RN7SL650P	1
RN7SL832P	1
RNASEK-C17orf49	1
RNF112	1
RNF152	1
RNF166	1
RNF208	1
RNF222	1
RNMT	1
RNU4-2	1
RPL13P12	1
RPL14P3	1
RPL18AP6	1
RPL23AP21	1
RPL32P27	1
RPL36A-HNRNPH2	1
RPL41P2	1
RPS20P33	1
RPS23P8	1
RPS6KA6	1
RPSAP14	1
RPTOR	1
RPUSD4	1
RRN3	1
RSPH4A	1
RTN4R	1
RUNDC3A	1
RUSC1-AS1	1
S100PBP	1
S1PR1	1
SAP30L	1
SAPCD1	1
SAXO2	1
SCAND1	1
SCIN	1
SCN3A	1
SCN4A	1
SCO1	1
SCRN3	1
SDAD1P1	1
SDE2	1
SDHAF4	1
SDR16C5	1
SEC61G	1
SELENOF	1
SELENOH	1
SELENOK	1
SEMA3B	1
SERINC4	1
SETD9	1
SFN	1
SFT2D1	1
SGPP1	1
SHLD2	1
SHOC2	1
SKAP1	1
SKOR1	1
SKP1	1
SLAIN2	1
SLC13A3	1
SLC16A1-AS1	1
SLC16A4	1
SLC16A6	1
SLC24A2	1
SLC25A39	1
SLC25A41	1
SLC25A42	1
SLC26A1	1
SLC26A6	1
SLC28A2-AS1	1
SLC2A14	1
SLC2A3	1
SLC30A6	1
SLC32A1	1
SLC35E2A	1
SLC37A3	1
SLC37A4	1
SLC44A2	1
SLC44A5	1
SLC7A6OS	1
SLIT1	1
SMAD7	1
SMAP1	1
SMCR8	1
SMG1P3	1
SMIM8	1
SNHG15	1
SNHG20	1
SNTG2	1
SNX22	1
SNX25	1
SORD2P	1
SOX5	1
SP4	1
SPA17	1
SPATA13	1
SPIN2A	1
SPOPL	1
SPPL3	1
SPX	1
SRCIN1	1
SRFBP1	1
ST7L	1
STAP1	1
STARD3	1
STAT4	1
STK11	1
STK17B	1
STK4	1
STN1	1
STUB1	1
SURF1	1
SUSD3	1
SWT1	1
SYBU	1
SYF2	1
SYN1	1
SYS1-DBNDD2	1
SYT15	1
TAB2	1
TAB3	1
TAF9	1
TAPT1	1
TARBP2	1
TAS2R15P	1
TBC1D31	1
TBC1D3D	1
TBCD	1
TBILA	1
TBX6	1
TDH	1
TENT5C	1
TERF2IP	1
TEX9	1
TGFBR1	1
TGFBR3	1
THEM6	1
THEMIS	1
TIPARP	1
TLE6	1
TMBIM4	1
TMCC1	1
TMCO6	1
TMED10	1
TMED5	1
TMEM123	1
TMEM135	1
TMEM160	1
TMEM161A	1
TMEM167A	1
TMEM198	1
TMEM230	1
TMEM237	1
TMEM238	1
TMEM248	1
TMEM41A	1
TMEM79	1
TMEM87B	1
TMPO-AS1	1
TMPRSS4	1
TMTC2	1
TMUB2	1
TNFAIP8	1
TNFRSF13B	1
TNFRSF13C	1
TNFRSF14	1
TNPO1P1	1
TOB1	1
TOMM70	1
TP53INP1	1
TP53RK	1
TPGS1	1
TRABD	1
TRAPPC13	1
TRAPPC2	1
TRAPPC2L	1
TRAV12-1	1
TRAV16	1
TRAV2	1
TRAV20	1
TRAV21	1
TRAV22	1
TRAV35	1
TRAV36DV7	1
TRAV8-1	1
TRAV8-2	1
TRAV9-2	1
TRBV11-1	1
TRBV12-3	1
TRBV18	1
TRBV20-1	1
TRBV27	1
TRBV4-2	1
TRBV7-3	1
TRBV9	1
TRG-AS1	1
TRIM41	1
TRIM59	1
TRIM68	1
TRMT1	1
TRMT61A	1
TRPC6	1
TRPS1	1
TSACC	1
TSIX	1
TSN	1
TSPAN15	1
TSSC2	1
TTC39C	1
TTLL11	1
TTYH1	1
TUBB3	1
TUNAR	1
TUSC1	1
TVP23B	1
TVP23C-CDRT4	1
TXNL4B	1
U2AF1L5	1
UBA6	1
UBE2F	1
UBE2G2	1
UBLCP1	1
UBXN1	1
UCHL5	1
UGT8	1
UMAD1	1
UNC119	1
UNC5B	1
UROS	1
USP14	1
USP3-AS1	1
USP46-DT	1
VCPIP1	1
VPREB3	1
WDR20	1
WDR53	1
WDR54	1
WNK2	1
WNT16	1
WNT6	1
WRN	1
XCL2	1
XIAP	1
XRCC2	1
YDJC	1
YIPF6	1
YTHDF3	1
ZBED5-AS1	1
ZBTB6	1
ZC3H11B	1
ZC3H12A	1
ZC3H12D	1
ZC3H15	1
ZCCHC10	1
ZDHHC8	1
ZDHHC9	1
ZFAND6	1
ZFP36	1
ZGPAT	1
ZHX1	1
ZKSCAN2-DT	1
ZKSCAN8P1	1
ZMIZ2	1
ZMYND12	1
ZNF146	1
ZNF197	1
ZNF200	1
ZNF234	1
ZNF267	1
ZNF271P	1
ZNF28	1
ZNF311	1
ZNF34	1
ZNF350	1
ZNF428	1
ZNF430	1
ZNF474	1
ZNF485	1
ZNF529-AS1	1
ZNF552	1
ZNF559-ZNF177	1
ZNF586	1
ZNF608	1
ZNF628	1
ZNF660-ZNF197	1
ZNF670	1
ZNF674	1
ZNF684	1
ZNF709	1
ZNF71	1
ZNF710-AS1	1
ZNF717	1
ZNF724	1
ZNF738	1
ZNF8-ERVK3-1	1
ZNF821	1
ZNF830	1
ZNF843	1
ZNF860	1
ZNF93	1
ZNHIT3	1
ZNRF2	1
ZRSR2	1
ZSCAN16	1
ZSCAN23	1
ZUP1	1
ZYG11A	1
AAGAB	2
AAMDC	2
AAR2	2
AARS1	2
AATF	2
ABALON	2
ABCA1	2
ABCB10	2
ABCC1	2
ABCC10	2
ABCD1	2
ABCG2	2
ABI3	2
ABR	2
ACAA1	2
ACADM	2
ACAT1	2
ACBD3	2
ACLY	2
ACO2	2
ACOT13	2
ACOT7	2
ACP2	2
ACP5	2
ACSL4	2
ACSL5	2
ACTA2	2
ACTB	2
ACTL6A	2
ACTR2	2
ACTR3	2
ACTRT3	2
ACY3	2
ADAM17	2
ADAP1	2
ADAR	2
ADAT1	2
ADAT3	2
ADGRE5	2
ADGRG1	2
ADGRG3	2
ADGRG5	2
ADH5	2
ADNP	2
ADPRS	2
ADRM1	2
ADSS2	2
ADTRP	2
AFDN	2
AFF1	2
AFMID	2
AGAP2	2
AGK	2
AGPAT1	2
AGPAT2	2
AGPAT3	2
AGPAT5	2
AGPS	2
AGRN	2
AHSA1	2
AIM2	2
AIP	2
AK2	2
AK7	2
AKIP1	2
AKT1	2
ALDH18A1	2
ALDH1L2	2
ALDH9A1	2
ALG1	2
ALG3	2
ALOX12	2
ALOX5AP	2
ALPK1	2
ALPK2	2
ALPK3	2
ALYREF	2
AMACR	2
AMMECR1L	2
ANAPC11	2
ANAPC7	2
ANKDD1A	2
ANKFY1	2
ANKRD27	2
ANKRD33B	2
ANKRD37	2
ANKRD39	2
ANLN	2
ANTKMT	2
ANTXR2	2
ANXA6	2
ANXA7	2
AP1M1	2
AP1S1	2
AP2A1	2
AP2B1	2
AP3S2	2
AP5Z1	2
APBB1IP	2
APEH	2
APEX2	2
APH1A	2
APMAP	2
APOBEC3B	2
APOBEC3C	2
APOBEC3D	2
APOBEC3F	2
APOBEC3G	2
APOBEC3H	2
APOL1	2
APOL2	2
APOL3	2
APOL6	2
APOO	2
APOOL	2
APTX	2
ARAF	2
AREL1	2
ARF3	2
ARF4	2
ARF5	2
ARF6	2
ARG2	2
ARHGAP18	2
ARHGAP25	2
ARHGAP35	2
ARHGDIA	2
ARHGDIB	2
ARHGEF11	2
ARHGEF25	2
ARHGEF28	2
ARHGEF39	2
ARHGEF6	2
ARID5A	2
ARIH2	2
ARL13B	2
ARL2	2
ARMC6	2
ARMC7	2
ARMC8	2
ARMT1	2
ARPC1B	2
ARPC2	2
ARPC3	2
ARPC4	2
ARPC5	2
ARRDC3-AS1	2
ASB8	2
ASCL2	2
ASF1B	2
ASH2L	2
ASL	2
ASPM	2
ATAD2	2
ATAD3A	2
ATF1	2
ATF4	2
ATF5	2
ATG13	2
ATG3	2
ATG4A	2
ATG4B	2
ATIC	2
ATL1	2
ATP10A	2
ATP13A1	2
ATP1B2	2
ATP1B3	2
ATP2A1	2
ATP2A2	2
ATP2A3	2
ATP2B4	2
ATP2C1	2
ATP5F1B	2
ATP5F1C	2
ATP5F1E	2
ATP5IF1	2
ATP5MC1	2
ATP5MC2	2
ATP5MC3	2
ATP5ME	2
ATP5MF	2
ATP5MF-PTCD1	2
ATP5MJ	2
ATP5PB	2
ATP5PD	2
ATP5PF	2
ATP6V0C	2
ATP6V0E1	2
ATP6V1C1	2
ATP6V1C2	2
ATP6V1D	2
ATP6V1E1	2
ATP6V1F	2
ATP6V1H	2
ATP7A	2
ATP8B2	2
ATP9A	2
AXIN1	2
AZI2	2
B3GALT2	2
B3GALT4	2
B3GNT9	2
B4GALT1	2
B4GALT2	2
B4GALT5	2
BABAM2	2
BAD	2
BAHD1	2
BAK1	2
BANF1	2
BATF	2
BATF2	2
BAX	2
BAZ1A	2
BBS12	2
BCAP31	2
BCAS3	2
BCAT2	2
BCL2L1	2
BCL2L10	2
BCL2L15	2
BCL3	2
BCL7B	2
BECN1	2
BEND4	2
BEST1	2
BFAR	2
BFSP2	2
BIN3	2
BIRC5	2
BISPR	2
BLM	2
BLMH	2
BLOC1S1	2
BOK	2
BOLA3	2
BOP1	2
BRCA2	2
BRD2	2
BRD7P2	2
BRK1	2
BRMS1	2
BRWD1-AS2	2
BSDC1	2
BSG	2
BSPRY	2
BST2	2
BTBD10	2
BTBD3	2
BTBD9	2
BTD	2
BUB1B	2
BUD31	2
BYSL	2
C11orf24	2
C11orf49	2
C11orf68	2
C11orf98	2
C12orf4	2
C12orf43	2
C12orf75	2
C14orf119	2
C19orf12	2
C1GALT1C1	2
C1orf21	2
C1orf216	2
C1orf226	2
C1orf43	2
C1orf74	2
C1QA	2
C1QB	2
C1QBP	2
C1QC	2
C1R	2
C20orf27	2
C22orf39	2
C3AR1	2
C3orf14	2
C3orf52	2
C4orf36	2
C4orf50	2
C5orf15	2
C6orf89	2
C7orf50	2
C7orf57	2
C8orf76	2
CA2	2
CA6	2
CABLES1	2
CABLES2	2
CABP5	2
CACNA1A	2
CAD	2
CALD1	2
CALM2	2
CALR	2
CANT1	2
CAPN1	2
CAPN2	2
CAPN8	2
CAPRIN1	2
CAPZA1	2
CAPZB	2
CARD17	2
CARD6	2
CARD8-AS1	2
CARMIL3	2
CARS1	2
CASC3	2
CASK	2
CASKIN1	2
CASKIN2	2
CASP1	2
CASP3	2
CASP4	2
CASP5	2
CASP7	2
CASZ1	2
CAV1	2
CBLB	2
CBR1	2
CBX1	2
CBY2	2
CC2D1A	2
CCDC107	2
CCDC117	2
CCDC12	2
CCDC124	2
CCDC13	2
CCDC137	2
CCDC15	2
CCDC150	2
CCDC22	2
CCDC28A	2
CCDC32	2
CCDC43	2
CCDC47	2
CCDC51	2
CCDC71	2
CCDC86	2
CCDC88B	2
CCDC92	2
CCDC97	2
CCL2	2
CCL22	2
CCL25	2
CCL4	2
CCNB2	2
CCND3	2
CCNDBP1	2
CCNE1	2
CCNE2	2
CCNK	2
CCNQ	2
CCPG1	2
CCR5	2
CCR9	2
CCRL2	2
CCT3	2
CCT4	2
CCT5	2
CCT6A	2
CCT7	2
CCZ1	2
CD160	2
CD180	2
CD200	2
CD24	2
CD247	2
CD2BP2	2
CD300A	2
CD40	2
CD53	2
CD59	2
CD82	2
CD84	2
CD99L2	2
CDC123	2
CDC23	2
CDC25C	2
CDC34	2
CDC40	2
CDC42	2
CDC45	2
CDC5L	2
CDC6	2
CDCA4	2
CDCA7	2
CDCA8	2
CDH2	2
CDK1	2
CDK11B	2
CDK14	2
CDK2AP2	2
CDK4	2
CDK5	2
CDK7	2
CDKN1A	2
CDKN2B	2
CDKN2C	2
CDKN2D	2
CDPF1	2
CDT1	2
CDV3	2
CEBPB	2
CELF2	2
CEMIP2	2
CEND1	2
CENPB	2
CENPE	2
CENPI	2
CENPL	2
CENPM	2
CENPP	2
CENPW	2
CENPX	2
CEP19	2
CEP55	2
CERS2	2
CERS5	2
CES2	2
CETN2	2
CFAP298	2
CFDP1	2
CFL1	2
CFLAR	2
CGAS	2
CHAC2	2
CHAF1A	2
CHCHD1	2
CHCHD2	2
CHCHD3	2
CHD5	2
CHEK2	2
CHFR	2
CHIT1	2
CHMP1A	2
CHMP2A	2
CHMP4B	2
CHMP5	2
CHODL	2
CHRNA5	2
CHRNB1	2
CHST11	2
CHST12	2
CHST14	2
CHST7	2
CHURC1-FNTB	2
CIAO2A	2
CIAO2B	2
CIB1	2
CINP	2
CIP2A	2
CIPC	2
CIR1	2
CISD3	2
CKAP2L	2
CKAP5	2
CKLF	2
CKS1B	2
CKS2	2
CLDN5	2
CLDND2	2
CLEC18B	2
CLHC1	2
CLIC1	2
CLIP1	2
CLIP3	2
CLMP	2
CLNS1A	2
CLPP	2
CLPTM1L	2
CLSPN	2
CLSTN1	2
CLTA	2
CLTB	2
CLUAP1	2
CLUH	2
CMAS	2
CMC2	2
CMPK2	2
CMTM1	2
CMTM3	2
CMTM5	2
CMTM6	2
CMTR1	2
CNIH4	2
CNKSR3	2
CNOT1	2
CNOT6	2
CNOT9	2
CNP	2
CNPPD1	2
CNPY2	2
CNTRL	2
CNTROB	2
COA3	2
COA4	2
COA7	2
COA8	2
COL5A3	2
COL9A2	2
COMMD4	2
COMMD5	2
COPB1	2
COPE	2
COPG1	2
COPS4	2
COPS6	2
COPS7A	2
COPS8	2
COPZ1	2
COPZ2	2
COQ5	2
CORO1A	2
CORO1B	2
CORO2A	2
COX10	2
COX14	2
COX15	2
COX16	2
COX17	2
COX5A	2
COX5B	2
COX6A1	2
COX6B1	2
COX7A2	2
COX7B	2
COX8A	2
CPA3	2
CPA5	2
CPEB3	2
CPNE3	2
CPNE7	2
CPOX	2
CPSF2	2
CPSF3	2
CPT2	2
CRACR2B	2
CRADD	2
CRCP	2
CREB3L3	2
CRK	2
CRKL	2
CRMP1	2
CRNDE	2
CRTC3	2
CRYBG1	2
CSE1L	2
CSK	2
CSNK1A1	2
CSNK1G1	2
CSNK2A1	2
CST7	2
CSTF2	2
CTBP1-AS	2
CTDP1	2
CTF1	2
CTNNBL1	2
CTPS1	2
CTR9	2
CTRL	2
CTSC	2
CTTN	2
CTU2	2
CUEDC2	2
CUTC	2
CWC15	2
CWC27	2
CX3CR1	2
CXCL10	2
CXCL11	2
CXCL13	2
CXCL5	2
CXCR1	2
CXCR3	2
CXCR6	2
CYB5B	2
CYB5R4	2
CYBA	2
CYBC1	2
CYC1	2
CYFIP2	2
CYP17A1-AS1	2
CYP2J2	2
CYP51A1	2
CYTIP	2
CYTOR	2
DAPK3	2
DAPP1	2
DARS1	2
DAXX	2
DAZAP1	2
DAZAP2	2
DBI	2
DBR1	2
DCAF11	2
DCAF13	2
DCAF7	2
DCLRE1C	2
DCP1B	2
DCPS	2
DCTN3	2
DCTN5	2
DCTN6	2
DCTPP1	2
DCUN1D3	2
DCUN1D5	2
DDB1	2
DDB2	2
DDO	2
DDOST	2
DDRGK1	2
DDT	2
DDTL	2
DDX10	2
DDX21	2
DDX23	2
DDX41	2
DDX49	2
DDX54	2
DDX58	2
DDX59	2
DDX60	2
DDX60L	2
DECR1	2
DEF6	2
DENND2D	2
DEPDC1	2
DERL1	2
DGCR2	2
DGCR8	2
DGKI	2
DGKZP1	2
DGUOK	2
DHCR24	2
DHCR7	2
DHDDS	2
DHFR	2
DHFR2	2
DHX37	2
DHX40P1	2
DHX58	2
DIABLO	2
DIAPH2	2
DIAPH3	2
DIPK1B	2
DKC1	2
DLC1	2
DLD	2
DLG3	2
DLGAP1	2
DLK2	2
DMWD	2
DNA2	2
DNAH10	2
DNAH8	2
DNAJA2	2
DNAJB11	2
DNAJB5	2
DNAJB6P1	2
DNAJC1	2
DNAJC17	2
DNAJC5	2
DNAJC7	2
DNAJC8	2
DNAJC9	2
DNASE1L1	2
DNASE2	2
DNM2	2
DNMT1	2
DNTTIP2	2
DOC2B	2
DOCK11	2
DOCK6	2
DOCK8	2
DOCK8-AS1	2
DOK2	2
DOT1L	2
DPAGT1	2
DPF2	2
DPH2	2
DPM1	2
DPP3	2
DPP9	2
DPYSL3	2
DRAP1	2
DRD3	2
DTL	2
DTX1	2
DTX2	2
DTX3L	2
DUS2	2
DUSP10	2
DUSP11	2
DUSP16	2
DUSP18	2
DUSP23	2
DYNC1I2	2
DYNLT1	2
DYRK3	2
E2F1	2
E2F2	2
E2F3	2
E2F4	2
EBNA1BP2	2
EBP	2
ECD	2
ECE1	2
ECE2	2
ECH1	2
ECHS1	2
ECI1	2
ECT2	2
EDC3	2
EDEM2	2
EDF1	2
EEF1AKNMT	2
EEF2KMT	2
EEFSEC	2
EFHD1	2
EFHD2	2
EFNA3	2
EFNA5	2
EFNB2	2
EFR3A	2
EFTUD2	2
EGFL6	2
EGFL7	2
EGR2	2
EHD1	2
EIF2AK1	2
EIF2AK2	2
EIF2B2	2
EIF2B3	2
EIF2S1	2
EIF2S2	2
EIF3A	2
EIF3C	2
EIF4A3	2
EIF4E	2
EIF4E3	2
EIF5A	2
EIF5B	2
ELAC2	2
ELAVL1	2
ELF4	2
ELK1	2
ELL	2
ELMO1	2
ELOA-AS1	2
ELOB	2
ELOC	2
ELOF1	2
ELOVL1	2
ELOVL3	2
ELOVL6	2
ELP3	2
ELP4	2
EMC3	2
EMC6	2
EMC7	2
EMC8	2
EMC9	2
EML2	2
EML2-AS1	2
EMP3	2
ENO1	2
ENOX2	2
ENSA	2
ENTPD2	2
EOMES	2
EPB41	2
EPB41L2	2
EPG5	2
EPHX4	2
EPN1	2
EPOP	2
EPRS1	2
EPS15	2
EPS15L1	2
EPS8L2	2
EPSTI1	2
ERBB2	2
ERCC4	2
ERF	2
ERG28	2
ERGIC1	2
ERH	2
ERI1	2
ERICH1	2
ERP29	2
ERP44	2
ESCO2	2
ESRRA	2
ESYT1	2
ETF1	2
ETFA	2
ETFB	2
ETV7	2
EVC	2
EVC2	2
EWSR1	2
EXO5	2
EXOC2	2
EXOC3L1	2
EXOC4	2
EXOC6	2
EXOSC10	2
EXOSC5	2
EXOSC7	2
EXOSC9	2
EZH2	2
EZR	2
F2R	2
F5	2
FA2H	2
FAAH2	2
FAAP24	2
FADD	2
FAF1	2
FAF2	2
FAM104A	2
FAM110A	2
FAM110B	2
FAM111B	2
FAM114A1	2
FAM118A	2
FAM120A	2
FAM124A	2
FAM149A	2
FAM168A	2
FAM189B	2
FAM207A	2
FAM20A	2
FAM222B	2
FAM225A	2
FAM32A	2
FAM50A	2
FAM50B	2
FAM53B	2
FAM72A	2
FAM72B	2
FAM72D	2
FAM83D	2
FAM83G	2
FAM89B	2
FAM98A	2
FANCC	2
FANCI	2
FANCL	2
FAR2	2
FARSA	2
FAS	2
FASN	2
FAT2	2
FAXC	2
FBXL19	2
FBXO17	2
FBXO31	2
FBXO39	2
FBXO6	2
FBXW2	2
FCGR3B	2
FCRL3	2
FCRL6	2
FDFT1	2
FDPS	2
FDXR	2
FEM1A	2
FEN1	2
FERMT2	2
FERMT3	2
FFAR2	2
FGFBP2	2
FGFR1	2
FGFR2	2
FGFR3	2
FHDC1	2
FIBP	2
FIP1L1	2
FKBP2	2
FKBP4	2
FKBPL	2
FLAD1	2
FLNA	2
FLT1	2
FMNL2	2
FNDC3B	2
FNTB	2
FOXD1	2
FOXK2	2
FOXP3	2
FPR3	2
FRMD8	2
FSD1L	2
FTCDNL1	2
FTH1	2
FTSJ1	2
FTSJ3	2
FUCA2	2
FUT8	2
FUZ	2
GADD45GIP1	2
GAGE10	2
GAK	2
GALC	2
GALE	2
GALK2	2
GALM	2
GALNS	2
GALNT10	2
GALNT3	2
GALNT4	2
GALNT7	2
GANAB	2
GARS1	2
GART	2
GATA2	2
GATAD2A	2
GATB	2
GATM	2
GBA	2
GBA2	2
GBF1	2
GBP1	2
GBP1P1	2
GBP2	2
GBP3	2
GBP4	2
GBP5	2
GBP6	2
GCH1	2
GCNT1	2
GCNT2	2
GDAP1	2
GDI2	2
GEMIN7	2
GET3	2
GFI1B	2
GFM1	2
GFOD1	2
GFOD2	2
GFPT2	2
GGCT	2
GGT1	2
GGT2	2
GHITM	2
GID8	2
[truncated: 14,624 more rows]
