# Supplementary material for: Identifying key genes in CD4+ T cells of systemic lupus erythematosus by integrated bioinformatics analysis
Source: Front Genet. 2022 Aug 15;13:941221. doi: 10.3389/fgene.2022.941221 (PMC9420982; doi:10.3389/fgene.2022.941221)
Supplement: Supplementary file 5 [file Table1.XLSX]

## Sheet: Table S1-genemodules
SYMBOL	ENSEMBL	ENTREZID	group
ABCD3	ENSG00000117528	5825	black
ABCE1	ENSG00000164163	6059	black
ABHD10	ENSG00000144827	55347	black
ABHD13	ENSG00000139826	84945	black
ABHD17B	ENSG00000107362	51104	black
ABHD3	ENSG00000158201	171586	black
ABI1	ENSG00000136754	10006	black
ABITRAM	ENSG00000119328	54942	black
ABL1	ENSG00000097007	25	black
ACADS	ENSG00000122971	35	black
ACAP2	ENSG00000114331	23527	black
ACBD3	ENSG00000182827	64746	black
ACBD5	ENSG00000107897	91452	black
ACKR3	ENSG00000144476	57007	black
ACSM1	ENSG00000166743	116285	black
ACTR6	ENSG00000075089	64431	black
ACYP2	ENSG00000170634	98	black
ADAMTSL4-AS1	ENSG00000143384	574406	black
ADAT3	ENSG00000213638	113179	black
ADD1	ENSG00000087274	118	black
ADI1	ENSG00000182551	55256	black
ADI1	ENSG00000280830	55256	black
ADNP2	ENSG00000101544	22850	black
ADO	ENSG00000181915	84890	black
AEBP2	ENSG00000139154	121536	black
AEN	ENSG00000181026	64782	black
AFG3L2	ENSG00000141385	10939	black
AFTPH	ENSG00000119844	54812	black
AGGF1	ENSG00000164252	55109	black
AGL	ENSG00000162688	178	black
AHR	ENSG00000106546	196	black
AHRR	ENSG00000063438	57491	black
AIG1	ENSG00000146416	51390	black
AIMP1	ENSG00000164022	9255	black
AKIRIN1	ENSG00000174574	79647	black
AKT3	ENSG00000117020	10000	black
AKT3	ENSG00000275199	10000	black
ALDH16A1	ENSG00000161618	126133	black
ALG6	ENSG00000088035	29929	black
AMOT	ENSG00000126016	154796	black
ANAPC15	ENSG00000110200	25906	black
ANKDD1B	ENSG00000189045	728780	black
ANKIB1	ENSG00000001629	54467	black
ANKRD13A	ENSG00000076513	88455	black
ANKRD13C	ENSG00000118454	81573	black
ANKRD42	ENSG00000137494	338699	black
ANTKMT	ENSG00000103254	65990	black
ANXA11	ENSG00000122359	311	black
AP1AR	ENSG00000138660	55435	black
AP3S1	ENSG00000177879	1176	black
AP4E1	ENSG00000081014	23431	black
AP5M1	ENSG00000053770	55745	black
APLF	ENSG00000169621	200558	black
APPL1	ENSG00000157500	26060	black
AQR	ENSG00000021776	9716	black
ARFGAP2	ENSG00000149182	84364	black
ARHGEF37	ENSG00000183111	389337	black
ARID4B	ENSG00000054267	51742	black
ARL1	ENSG00000120805	400	black
ARL13B	ENSG00000169379	200894	black
ARL14EP	ENSG00000152219	120534	black
ARL15	ENSG00000185305	54622	black
ARL5A	ENSG00000162980	26225	black
ARL6	ENSG00000113966	84100	black
ARL8B	ENSG00000134108	55207	black
ARMC1	ENSG00000104442	55156	black
ARMC10	ENSG00000170632	83787	black
ARMC10	ENSG00000282813	83787	black
ARMC8	ENSG00000114098	25852	black
ARMCX3	ENSG00000102401	51566	black
ARNTL	ENSG00000133794	406	black
ARPP19	ENSG00000128989	10776	black
ASCC2	ENSG00000100325	84164	black
ASF1A	ENSG00000111875	25842	black
ASNSD1	ENSG00000138381	54529	black
ASPH	ENSG00000198363	444	black
ASTE1	ENSG00000034533	28990	black
ASTN2	ENSG00000148219	23245	black
ASXL2	ENSG00000143970	55252	black
ATAD1	ENSG00000138138	84896	black
ATAD1	ENSG00000283024	84896	black
ATAD2B	ENSG00000119778	54454	black
ATE1	ENSG00000107669	11101	black
ATF2	ENSG00000115966	1386	black
ATF4	ENSG00000128272	468	black
ATF6B	ENSG00000213676	1388	black
ATF6B	ENSG00000228628	1388	black
ATF6B	ENSG00000234539	1388	black
ATF6B	ENSG00000168468	1388	black
ATG12	ENSG00000145782	9140	black
ATG4C	ENSG00000125703	84938	black
ATMIN	ENSG00000166454	23300	black
ATP11B	ENSG00000058063	23200	black
ATP13A3	ENSG00000133657	79572	black
ATP23	ENSG00000166896	91419	black
ATP23	ENSG00000262145	91419	black
ATP5F1D	ENSG00000099624	513	black
ATP5MC1	ENSG00000159199	516	black
ATP5MG	ENSG00000167283	10632	black
ATP7A	ENSG00000165240	538	black
ATPSCKMT	ENSG00000150756	134145	black
ATRIP	ENSG00000164053	84126	black
ATRIP-TREX1	ENSG00000164053	111822955	black
ATRX	ENSG00000085224	546	black
ATXN7L1	ENSG00000146776	222255	black
ATXN7L3	ENSG00000087152	56970	black
B3GLCT	ENSG00000187676	145173	black
BAAT	ENSG00000136881	570	black
BAAT	ENSG00000276559	570	black
BABAM1	ENSG00000105393	29086	black
BAG4	ENSG00000156735	9530	black
BAG6	ENSG00000204463	7917	black
BAG6	ENSG00000229524	7917	black
BAG6	ENSG00000228760	7917	black
BAG6	ENSG00000096155	7917	black
BAG6	ENSG00000234651	7917	black
BAG6	ENSG00000227761	7917	black
BAG6	ENSG00000233348	7917	black
BAIAP3	ENSG00000007516	8938	black
BAZ1A-AS1	ENSG00000258738	112268124	black
BBS10	ENSG00000179941	79738	black
BBS7	ENSG00000138686	55212	black
BCAP29	ENSG00000075790	55973	black
BCAP29	ENSG00000283852	55973	black
BCAS2	ENSG00000116752	10286	black
BCKDHA	ENSG00000248098	593	black
BET1	ENSG00000105829	10282	black
BICRAL	ENSG00000112624	23506	black
BIN3	ENSG00000147439	55909	black
BIRC2	ENSG00000110330	329	black
BLOC1S5	ENSG00000188428	63915	black
BLOC1S6	ENSG00000104164	26258	black
BMERB1	ENSG00000166780	89927	black
BMERB1	ENSG00000278823	89927	black
BMI1	ENSG00000168283	648	black
BMPR1A	ENSG00000107779	657	black
BMPR2	ENSG00000204217	659	black
BMT2	ENSG00000164603	154743	black
BNC2	ENSG00000173068	54796	black
BNIP2	ENSG00000140299	663	black
BNIP3L	ENSG00000104765	665	black
BORCS7	ENSG00000166275	119032	black
BPNT2	ENSG00000104331	54928	black
BRIX1	ENSG00000113460	55299	black
BRMS1L	ENSG00000100916	84312	black
BROX	ENSG00000162819	148362	black
BSCL2	ENSG00000168000	26580	black
BTBD1	ENSG00000064726	53339	black
BTF3L4	ENSG00000134717	91408	black
BTLA	ENSG00000186265	151888	black
C11orf58	ENSG00000110696	10944	black
C11orf80	ENSG00000173715	79703	black
C12orf43	ENSG00000157895	64897	black
C12orf76	ENSG00000174456	400073	black
C14orf28	ENSG00000179476	122525	black
C15orf61	ENSG00000189227	145853	black
C16orf46	ENSG00000166455	123775	black
C16orf91	ENSG00000174109	283951	black
C18orf21	ENSG00000141428	83608	black
C18orf54	ENSG00000166845	162681	black
C19orf48	ENSG00000167747	84798	black
C19orf53	ENSG00000104979	28974	black
C1DP5	ENSG00000254965	106481729	black
C1GALT1	ENSG00000106392	56913	black
C1orf116	ENSG00000182795	79098	black
C1orf52	ENSG00000162642	148423	black
C1QTNF4	ENSG00000172247	114900	black
C1QTNF4	ENSG00000284838	114900	black
C20orf144	ENSG00000149609	128864	black
C21orf91	ENSG00000154642	54149	black
C2CD5	ENSG00000111731	9847	black
C2orf69	ENSG00000178074	205327	black
C2orf76	ENSG00000186132	130355	black
C4orf3	ENSG00000164096	401152	black
C5orf51	ENSG00000205765	285636	black
C6orf120	ENSG00000185127	387263	black
C6orf52	ENSG00000137434	347744	black
C6orf52	ENSG00000285312	347744	black
C6orf62	ENSG00000112308	81688	black
C8orf82	ENSG00000213563	414919	black
C9orf40	ENSG00000135045	55071	black
C9orf72	ENSG00000147894	203228	black
CA5B	ENSG00000169239	11238	black
CAAP1	ENSG00000120159	79886	black
CAB39	ENSG00000135932	51719	black
CACUL1	ENSG00000151893	143384	black
CAD	ENSG00000084774	790	black
CALM3	ENSG00000160014	808	black
CAMK2D	ENSG00000145349	817	black
CAND1	ENSG00000111530	55832	black
CAPN12	ENSG00000182472	147968	black
CARHSP1	ENSG00000153048	23589	black
CARM1	ENSG00000142453	10498	black
CARNMT1	ENSG00000156017	138199	black
CASD1	ENSG00000127995	64921	black
CBFB	ENSG00000067955	865	black
CBLL1	ENSG00000105879	79872	black
CBX3	ENSG00000122565	11335	black
CCDC112	ENSG00000164221	153733	black
CCDC126	ENSG00000169193	90693	black
CCDC186	ENSG00000165813	55088	black
CCDC6	ENSG00000108091	8030	black
CCDC71L	ENSG00000253276	168455	black
CCDC82	ENSG00000149231	79780	black
CCDC85B	ENSG00000175602	11007	black
CCDC91	ENSG00000123106	55297	black
CCNC	ENSG00000112237	892	black
CCNG2	ENSG00000138764	901	black
CCNYL1	ENSG00000163249	151195	black
CCP110	ENSG00000103540	9738	black
CCSAP	ENSG00000154429	126731	black
CCSER2	ENSG00000107771	54462	black
CCZ1	ENSG00000122674	51622	black
CD164	ENSG00000135535	8763	black
CD200R1	ENSG00000163606	131450	black
CD226	ENSG00000150637	10666	black
CD2AP	ENSG00000198087	23607	black
CD46	ENSG00000117335	4179	black
CDC14A	ENSG00000079335	8556	black
CDC27	ENSG00000004897	996	black
CDC37	ENSG00000105401	11140	black
CDC37L1	ENSG00000106993	55664	black
CDC37L1-DT	ENSG00000273061	101929351	black
CDC42SE2	ENSG00000158985	56990	black
CDC73	ENSG00000134371	79577	black
CDK17	ENSG00000059758	5128	black
CDK8	ENSG00000132964	1024	black
CEBPZOS	ENSG00000218739	100505876	black
CENPH	ENSG00000153044	64946	black
CENPQ	ENSG00000031691	55166	black
CENPX	ENSG00000169689	201254	black
CEP20	ENSG00000133393	123811	black
CEP20	ENSG00000276914	123811	black
CEP57	ENSG00000166037	9702	black
CEP57L1	ENSG00000183137	285753	black
CEPT1	ENSG00000134255	10390	black
CERT1	ENSG00000113163	10087	black
CFAP97	ENSG00000164323	57587	black
CFL2	ENSG00000165410	1073	black
CGGBP1	ENSG00000163320	8545	black
CGREF1	ENSG00000138028	10669	black
CGRRF1	ENSG00000100532	10668	black
CHD9	ENSG00000177200	80205	black
CHIC1	ENSG00000204116	53344	black
CHID1	ENSG00000177830	66005	black
CHM	ENSG00000188419	1121	black
CHMP2B	ENSG00000083937	25978	black
CHORDC1	ENSG00000110172	26973	black
CHORDC1	ENSG00000285023	26973	black
CHROMR	ENSG00000223960	101927027	black
CHURC1	ENSG00000258289	91612	black
CISD2	ENSG00000145354	493856	black
CLASP2	ENSG00000163539	23122	black
CLDN12	ENSG00000157224	9069	black
CLDND1	ENSG00000080822	56650	black
CLEC2B	ENSG00000110852	9976	black
CLECL1	ENSG00000184293	160365	black
CLIP4	ENSG00000115295	79745	black
CLOCK	ENSG00000134852	9575	black
CMBL	ENSG00000164237	134147	black
CMPK1	ENSG00000162368	51727	black
CMTM8	ENSG00000170293	152189	black
CMTR2	ENSG00000180917	55783	black
CNEP1R1	ENSG00000205423	255919	black
CNIH1	ENSG00000100528	10175	black
CNOT11	ENSG00000158435	55571	black
CNOT6	ENSG00000113300	57472	black
CNOT6L	ENSG00000138767	246175	black
CNOT7	ENSG00000198791	29883	black
CNOT8	ENSG00000155508	9337	black
CNTNAP1	ENSG00000108797	8506	black
COASY	ENSG00000068120	80347	black
COG4	ENSG00000103051	25839	black
COIL	ENSG00000121058	8161	black
COMMD10	ENSG00000145781	51397	black
COMMD2	ENSG00000114744	51122	black
COMMD3	ENSG00000148444	23412	black
COMMD8	ENSG00000169019	54951	black
COMTD1	ENSG00000165644	118881	black
COPS2	ENSG00000166200	9318	black
COPS9	ENSG00000172428	150678	black
COQ10B	ENSG00000115520	80219	black
COQ8B	ENSG00000123815	79934	black
CPEB2	ENSG00000137449	132864	black
CPLX1	ENSG00000168993	10815	black
CPOX	ENSG00000080819	1371	black
CRAT37	ENSG00000258551	101926928	black
CRBN	ENSG00000113851	51185	black
CREB1	ENSG00000118260	1385	black
CREB3L4	ENSG00000143578	148327	black
CREBL2	ENSG00000111269	1389	black
CRIP2	ENSG00000182809	1397	black
CRIPT	ENSG00000119878	9419	black
CRLF3	ENSG00000176390	51379	black
CRLS1	ENSG00000088766	54675	black
CROT	ENSG00000005469	54677	black
CRY1	ENSG00000008405	1407	black
CSNK1G3	ENSG00000151292	1456	black
CTBS	ENSG00000117151	1486	black
CTDSPL2	ENSG00000137770	51496	black
CTLA4	ENSG00000163599	1493	black
CTU1	ENSG00000142544	90353	black
CUL2	ENSG00000108094	8453	black
CUL4B	ENSG00000158290	8450	black
CUL5	ENSG00000166266	8065	black
CYB5D1	ENSG00000182224	124637	black
CYB5D2	ENSG00000167740	124936	black
CYCS	ENSG00000172115	54205	black
CYP24A1	ENSG00000019186	1591	black
CYP2U1	ENSG00000155016	113612	black
CYSLTR1	ENSG00000173198	10800	black
DBF4	ENSG00000006634	10926	black
DBNDD2	ENSG00000244274	55861	black
DBNL	ENSG00000136279	28988	black
DBT	ENSG00000137992	1629	black
DCAF17	ENSG00000115827	80067	black
DCK	ENSG00000156136	1633	black
DCP2	ENSG00000172795	167227	black
DCTN4	ENSG00000132912	51164	black
DCUN1D1	ENSG00000043093	54165	black
DDI2	ENSG00000197312	84301	black
DDX19A	ENSG00000168872	55308	black
DDX3X	ENSG00000215301	1654	black
DEK	ENSG00000124795	7913	black
DENND1B	ENSG00000213047	163486	black
DENND4A	ENSG00000174485	10260	black
DENND4C	ENSG00000137145	55667	black
DENND6A	ENSG00000174839	201627	black
DENR	ENSG00000139726	8562	black
DERL2	ENSG00000072849	51009	black
DESI2	ENSG00000121644	51029	black
DGKH	ENSG00000102780	160851	black
DGUOK	ENSG00000114956	1716	black
DHX29	ENSG00000067248	54505	black
DHX37	ENSG00000150990	57647	black
DHX40	ENSG00000108406	79665	black
DICER1	ENSG00000100697	23405	black
DIMT1	ENSG00000086189	27292	black
DIPK2A	ENSG00000181744	205428	black
DIS3	ENSG00000083520	22894	black
DISC1	ENSG00000162946	27185	black
DIXDC1	ENSG00000150764	85458	black
DLAT	ENSG00000150768	1737	black
DNAJB14	ENSG00000164031	79982	black
DNAJB4	ENSG00000162616	11080	black
DNAJC10	ENSG00000077232	54431	black
DNAJC12	ENSG00000108176	56521	black
DNAJC17	ENSG00000104129	55192	black
DNAJC21	ENSG00000168724	134218	black
DNAJC25	ENSG00000059769	548645	black
DNAL1	ENSG00000119661	83544	black
DNM1L	ENSG00000087470	10059	black
DPH6	ENSG00000134146	89978	black
DPP8	ENSG00000074603	54878	black
DPY19L4	ENSG00000156162	286148	black
DR1	ENSG00000117505	1810	black
DRAM2	ENSG00000156171	128338	black
DTD2	ENSG00000129480	112487	black
DTWD2	ENSG00000169570	285605	black
DTYMK	ENSG00000168393	1841	black
DUSP12	ENSG00000081721	11266	black
DUSP19	ENSG00000162999	142679	black
DYNLT3	ENSG00000165169	6990	black
E2F4	ENSG00000205250	1874	black
E2F6	ENSG00000169016	1876	black
EBAG9	ENSG00000147654	9166	black
ECSIT	ENSG00000130159	51295	black
EDEM3	ENSG00000116406	80267	black
EDF1	ENSG00000107223	8721	black
EED	ENSG00000074266	8726	black
EEF1A1P16	ENSG00000213235	387845	black
EEF1E1	ENSG00000124802	9521	black
EGLN1	ENSG00000135766	54583	black
EID1	ENSG00000255302	23741	black
EID2	ENSG00000176396	163126	black
EID2B	ENSG00000176401	126272	black
EIF1AX	ENSG00000173674	1964	black
EIF3EP3	ENSG00000277998	100462836	black
EIF3J	ENSG00000104131	8669	black
EIF4E3	ENSG00000163412	317649	black
EIF5A2	ENSG00000163577	56648	black
EIPR1	ENSG00000032389	7260	black
ELAPOR1	ENSG00000116299	57535	black
ELMOD2	ENSG00000179387	255520	black
EMB	ENSG00000170571	133418	black
EMBP1	ENSG00000231752	647121	black
ENOPH1	ENSG00000145293	58478	black
ERAP1	ENSG00000164307	51752	black
ERCC4	ENSG00000175595	2072	black
ERCC8	ENSG00000049167	1161	black
ERI3	ENSG00000117419	79033	black
ERMP1	ENSG00000099219	79956	black
ERO1A	ENSG00000197930	30001	black
ESCO1	ENSG00000141446	114799	black
ESF1	ENSG00000089048	51575	black
ETAA1	ENSG00000143971	54465	black
ETFRF1	ENSG00000205707	144363	black
ETNK1	ENSG00000139163	55500	black
ETV3	ENSG00000117036	2117	black
EXOC1	ENSG00000090989	55763	black
EXOC5	ENSG00000070367	10640	black
EXOSC7	ENSG00000075914	23016	black
FALEC	ENSG00000228126	100874054	black
FAM102B	ENSG00000162636	284611	black
FAM110C	ENSG00000184731	642273	black
FAM126B	ENSG00000155744	285172	black
FAM135A	ENSG00000082269	57579	black
FAM13B	ENSG00000031003	51306	black
FAM161B	ENSG00000156050	145483	black
FAM171B	ENSG00000144369	165215	black
FAM172A	ENSG00000113391	83989	black
FAM177A1	ENSG00000151327	283635	black
FAM199X	ENSG00000123575	139231	black
FAM200A	ENSG00000221909	221786	black
FAM200B	ENSG00000237765	285550	black
FAM204A	ENSG00000165669	63877	black
FAM20B	ENSG00000116199	9917	black
FAM210A	ENSG00000177150	125228	black
FAM217B	ENSG00000196227	63939	black
FAM220A	ENSG00000178397	84792	black
FAM228A	ENSG00000186453	653140	black
FAM234A	ENSG00000167930	83986	black
FAM241A	ENSG00000174749	132720	black
FAM27E3	ENSG00000274026	100131997	black
FAM3C	ENSG00000196937	10447	black
FAM76B	ENSG00000077458	143684	black
FAM8A1	ENSG00000137414	51439	black
FAM91A1	ENSG00000176853	157769	black
FAM95B1	ENSG00000223839	100133036	black
FANCE	ENSG00000112039	2178	black
FANCF	ENSG00000183161	2188	black
FARP1	ENSG00000152767	10160	black
FASTKD1	ENSG00000138399	79675	black
FASTKD3	ENSG00000124279	79072	black
FBXL15	ENSG00000107872	79176	black
FBXL17	ENSG00000145743	64839	black
FBXL3	ENSG00000005812	26224	black
FBXO28	ENSG00000143756	23219	black
FBXO30	ENSG00000118496	84085	black
FBXO4	ENSG00000151876	26272	black
FEM1B	ENSG00000169018	10116	black
FGD5-AS1	ENSG00000225733	100505641	black
FGFR1OP2	ENSG00000111790	26127	black
FHIP2A	ENSG00000151553	57700	black
FICD	ENSG00000198855	11153	black
FIS1	ENSG00000214253	51024	black
FLJ46284	ENSG00000248858	441369	black
FLOT1	ENSG00000137312	10211	black
FLOT1	ENSG00000223654	10211	black
FLOT1	ENSG00000206480	10211	black
FLOT1	ENSG00000232280	10211	black
FLOT1	ENSG00000236271	10211	black
FLOT1	ENSG00000206379	10211	black
FLOT1	ENSG00000230143	10211	black
FLOT1	ENSG00000224740	10211	black
FLOT2	ENSG00000132589	2319	black
FLVCR1	ENSG00000162769	28982	black
FMR1	ENSG00000102081	2332	black
FNDC3A	ENSG00000102531	22862	black
FNTA	ENSG00000168522	2339	black
FOXN2	ENSG00000170802	3344	black
FOXRED1	ENSG00000110074	55572	black
FPGT	ENSG00000254685	8790	black
FXYD7	ENSG00000221946	53822	black
FYB1	ENSG00000082074	2533	black
FYTTD1	ENSG00000122068	84248	black
FZD4	ENSG00000174804	8322	black
G2E3	ENSG00000092140	55632	black
G3BP1	ENSG00000145907	10146	black
GABPA	ENSG00000154727	2551	black
GALNT18	ENSG00000110328	374378	black
GATA3	ENSG00000107485	2625	black
GATA3-AS1	ENSG00000197308	399717	black
GATM	ENSG00000171766	2628	black
GCDH	ENSG00000105607	2639	black
GCHFR	ENSG00000137880	2644	black
GCLM	ENSG00000023909	2730	black
GDPD1	ENSG00000153982	284161	black
GFPT1	ENSG00000198380	2673	black
GHET1	ENSG00000281189	102723099	black
GID4	ENSG00000141034	79018	black
GIHCG	ENSG00000257698	100506844	black
GIN1	ENSG00000145723	54826	black
GLCCI1	ENSG00000106415	113263	black
GLMN	ENSG00000174842	11146	black
GLO1	ENSG00000124767	2739	black
GLRX2	ENSG00000023572	51022	black
GLRX5	ENSG00000182512	51218	black
GLS	ENSG00000115419	2744	black
GMCL1	ENSG00000087338	64395	black
GMFB	ENSG00000197045	2764	black
GNA13	ENSG00000120063	10672	black
GNAQ	ENSG00000156052	2776	black
GNAS	ENSG00000087460	2778	black
GNPDA2	ENSG00000163281	132789	black
GNPNAT1	ENSG00000100522	64841	black
GNPTAB	ENSG00000111670	79158	black
GOLGA4-AS1	ENSG00000270194	152048	black
GOLM2	ENSG00000166734	113201	black
GOLPH3L	ENSG00000143457	55204	black
GOLT1B	ENSG00000111711	51026	black
GOPC	ENSG00000047932	57120	black
GPATCH11	ENSG00000152133	253635	black
GPBP1	ENSG00000062194	65056	black
GPCPD1	ENSG00000125772	56261	black
GPD1L	ENSG00000152642	23171	black
GPR160	ENSG00000173890	26996	black
GPR173	ENSG00000184194	54328	black
GPS1	ENSG00000169727	2873	black
GPX7	ENSG00000116157	2882	black
GRK5	ENSG00000198873	2869	black
GSK3B	ENSG00000082701	2932	black
GSKIP	ENSG00000100744	51527	black
GTF2A1	ENSG00000165417	2957	black
GTF2H1	ENSG00000110768	2965	black
GTF2H1	ENSG00000288114	2965	black
GTF2H3	ENSG00000111358	2967	black
GTF3C4	ENSG00000125484	9329	black
GTPBP10	ENSG00000105793	85865	black
GTPBP8	ENSG00000163607	29083	black
H3C8	ENSG00000273983	8355	black
HACD1	ENSG00000165996	9200	black
HACD2	ENSG00000206527	201562	black
HACD4	ENSG00000188921	401494	black
HAMP	ENSG00000105697	57817	black
HAX1	ENSG00000143575	10456	black
HCFC2	ENSG00000111727	29915	black
HCG11	ENSG00000228223	493812	black
HCN2	ENSG00000099822	610	black
HDDC3	ENSG00000184508	374659	black
HDHD5-AS1	ENSG00000185837	100130717	black
HEATR5A	ENSG00000129493	25938	black
HEATR6-DT	ENSG00000267416	105371849	black
HEBP2	ENSG00000051620	23593	black
HERC2	ENSG00000128731	8924	black
HERC2	ENSG00000277278	8924	black
HERC2	ENSG00000276802	8924	black
HEXA	ENSG00000213614	3073	black
HIBADH	ENSG00000106049	11112	black
HIGD1A	ENSG00000181061	25994	black
HINT3	ENSG00000111911	135114	black
HIPK1	ENSG00000163349	204851	black
HIPK3	ENSG00000110422	10114	black
HIPK4	ENSG00000160396	147746	black
HMGB1	ENSG00000189403	3146	black
HMGN3	ENSG00000118418	9324	black
HMGXB3	ENSG00000113716	22993	black
HNRNPA1P48	ENSG00000224578	642659	black
HNRNPA3	ENSG00000170144	220988	black
HNRNPA3P12	ENSG00000219102	100421395	black
HNRNPUL2-BSCL2	ENSG00000234857	100534595	black
HOMER1	ENSG00000152413	9456	black
HOOK3	ENSG00000168172	84376	black
HOXA9	ENSG00000078399	3205	black
HPS1	ENSG00000107521	3257	black
HPS3	ENSG00000163755	84343	black
HS2ST1	ENSG00000153936	9653	black
HSD17B11	ENSG00000198189	51170	black
HSD17B12	ENSG00000149084	51144	black
HSD17B6	ENSG00000025423	8630	black
HSDL2	ENSG00000119471	84263	black
HSP90AB1	ENSG00000096384	3326	black
HSPA13	ENSG00000155304	6782	black
HSPA14	ENSG00000187522	51182	black
HTRA4	ENSG00000169495	203100	black
IDH3B	ENSG00000101365	3420	black
IDI1	ENSG00000067064	3422	black
IDS	ENSG00000010404	3423	black
IER3IP1	ENSG00000134049	51124	black
IFRD1	ENSG00000006652	3475	black
IFT74	ENSG00000096872	80173	black
IL2	ENSG00000109471	3558	black
ILRUN-AS1	ENSG00000272288	101929243	black
IMPA1	ENSG00000133731	3612	black
IMPACT	ENSG00000154059	55364	black
ING1	ENSG00000153487	3621	black
ING3	ENSG00000071243	54556	black
INSIG2	ENSG00000125629	51141	black
INTS8	ENSG00000164941	55656	black
IPMK	ENSG00000151151	253430	black
IPO7	ENSG00000205339	10527	black
IPO8	ENSG00000133704	10526	black
IQUB	ENSG00000164675	154865	black
IREB2	ENSG00000136381	3658	black
IRF2BPL	ENSG00000119669	64207	black
ISCA1	ENSG00000135070	81689	black
ISY1	ENSG00000240682	57461	black
ITCH	ENSG00000078747	83737	black
ITGAV	ENSG00000138448	3685	black
ITM2B	ENSG00000136156	9445	black
ITSN2	ENSG00000198399	50618	black
IVNS1ABP	ENSG00000116679	10625	black
JRKL	ENSG00000183340	8690	black
KANK3	ENSG00000186994	256949	black
KBTBD11-OT1	ENSG00000253696	104266957	black
KBTBD11-OT1	ENSG00000282334	104266957	black
KBTBD11-OT1	ENSG00000283239	104266957	black
KBTBD3	ENSG00000182359	143879	black
KBTBD8	ENSG00000163376	84541	black
KCND3	ENSG00000171385	3752	black
KCNK12	ENSG00000184261	56660	black
KCTD18	ENSG00000155729	130535	black
KCTD9	ENSG00000104756	54793	black
KDM2B	ENSG00000089094	84678	black
KHDRBS1	ENSG00000121774	10657	black
KIAA0232	ENSG00000170871	9778	black
KIAA1143	ENSG00000163807	57456	black
KIAA1143	ENSG00000281665	57456	black
KIAA1586	ENSG00000168116	57691	black
KIF20B	ENSG00000138182	9585	black
KIF3A	ENSG00000131437	11127	black
KIF5B	ENSG00000170759	3799	black
KIF7	ENSG00000166813	374654	black
KLHL28	ENSG00000179454	54813	black
KLHL7	ENSG00000122550	55975	black
KLHL9	ENSG00000198642	55958	black
KMT5B	ENSG00000110066	51111	black
KPNA4	ENSG00000186432	3840	black
KPTN	ENSG00000118162	11133	black
KRAS	ENSG00000133703	3845	black
KTN1	ENSG00000126777	3895	black
KXD1	ENSG00000105700	79036	black
KYAT3	ENSG00000137944	56267	black
L3MBTL3	ENSG00000198945	84456	black
LAMTOR4	ENSG00000188186	389541	black
LANCL1	ENSG00000115365	10314	black
LARGE2	ENSG00000165905	120071	black
LARP4	ENSG00000161813	113251	black
LATS1	ENSG00000131023	9113	black
LCORL	ENSG00000178177	254251	black
LEPR	ENSG00000116678	3953	black
LGALS8	ENSG00000116977	3964	black
LIFR	ENSG00000113594	3977	black
LIG4	ENSG00000174405	3981	black
LIME1	ENSG00000203896	54923	black
LIN54	ENSG00000189308	132660	black
LIN7C	ENSG00000148943	55327	black
LINC00398	ENSG00000237879	100874158	black
LINC00539	ENSG00000224429	100652865	black
LINC00562	ENSG00000260388	100861549	black
LINC01003	ENSG00000261455	100128822	black
LINC01229	ENSG00000260876	101928248	black
LINC01535	ENSG00000226686	101927667	black
LINC01547	ENSG00000183250	84536	black
LINC01801	ENSG00000267767	400685	black
LINC02453	ENSG00000245017	643770	black
LINC02798	ENSG00000227082	107985194	black
LINC02910	ENSG00000176659	284756	black
LIPE-AS1	ENSG00000213904	100996307	black
LIPT1	ENSG00000144182	51601	black
LIX1L	ENSG00000271601	128077	black
LKAAEAR1	ENSG00000171695	198437	black
LMAN1	ENSG00000074695	3998	black
LMBRD1	ENSG00000168216	55788	black
LMBRD2	ENSG00000164187	92255	black
LNPEP	ENSG00000113441	4012	black
LNPK	ENSG00000144320	80856	black
LOC100132686	ENSG00000268472	100132686	black
LOC100287896	ENSG00000254837	100287896	black
LOC100506403	ENSG00000159216	100506403	black
LOC100507437	ENSG00000251602	100507437	black
LOC101927178	ENSG00000151327	101927178	black
LOC101927446	ENSG00000105793	101927446	black
LOC101928626	ENSG00000230021	101928626	black
LOC101930071	ENSG00000213904	101930071	black
LOC102723996	ENSG00000277117	102723996	black
LOC105371814	ENSG00000248278	105371814	black
LOC105378663	ENSG00000228436	105378663	black
LOC645967	ENSG00000278899	645967	black
LOC728138	ENSG00000261819	728138	black
LOXL1	ENSG00000129038	4016	black
LPAR5	ENSG00000184574	57121	black
LPP	ENSG00000145012	4026	black
LRFN1	ENSG00000128011	57622	black
LRFN3	ENSG00000126243	79414	black
LRIF1	ENSG00000121931	55791	black
LRP11	ENSG00000120256	84918	black
LRPPRC	ENSG00000138095	10128	black
LRRC1	ENSG00000137269	55227	black
LRRC20	ENSG00000172731	55222	black
LRRC23	ENSG00000010626	10233	black
LRRC40	ENSG00000066557	55631	black
LRRC58	ENSG00000163428	116064	black
LRRC8C	ENSG00000171488	84230	black
LRRCC1	ENSG00000133739	85444	black
LRRIQ3	ENSG00000162620	127255	black
LSM14A	ENSG00000257103	26065	black
LSM14A	ENSG00000262860	26065	black
LY75	ENSG00000054219	4065	black
LYPLA1	ENSG00000120992	10434	black
LYPLAL1	ENSG00000143353	127018	black
LYRM1	ENSG00000102897	57149	black
LYRM2	ENSG00000083099	57226	black
LYSMD3	ENSG00000176018	116068	black
LZTFL1	ENSG00000163818	54585	black
MAGOHB	ENSG00000111196	55110	black
MAK16	ENSG00000198042	84549	black
MAL2	ENSG00000147676	114569	black
MAN1A2	ENSG00000198162	10905	black
MAN2A1	ENSG00000112893	4124	black
MANEA	ENSG00000172469	79694	black
MAP10	ENSG00000212916	54627	black
MAP3K1	ENSG00000095015	4214	black
MAP3K15	ENSG00000180815	389840	black
MAP3K2	ENSG00000169967	10746	black
MAP3K7	ENSG00000135341	6885	black
MAPK6	ENSG00000069956	5597	black
MAPK8IP2	ENSG00000008735	23542	black
MARCHF5	ENSG00000198060	54708	black
MARCHF7	ENSG00000136536	64844	black
MBLAC1	ENSG00000214309	255374	black
MBNL1	ENSG00000152601	4154	black
MBNL2	ENSG00000139793	10150	black
MBNL3	ENSG00000076770	55796	black
MBTPS2	ENSG00000012174	51360	black
MCL1	ENSG00000143384	4170	black
MCM7	ENSG00000166508	4176	black
MCM9	ENSG00000111877	254394	black
MCUR1	ENSG00000050393	63933	black
MDFIC	ENSG00000135272	29969	black
MDP1	ENSG00000213920	145553	black
MDP1	ENSG00000285200	145553	black
MEAF6	ENSG00000163875	64769	black
MED13	ENSG00000108510	9969	black
MED31	ENSG00000108590	51003	black
MED4	ENSG00000136146	29079	black
MEMO1	ENSG00000162959	51072	black
METTL14	ENSG00000145388	57721	black
METTL15	ENSG00000169519	196074	black
METTL18	ENSG00000171806	92342	black
METTL25	ENSG00000127720	84190	black
MEX3C	ENSG00000176624	51320	black
MEX3D	ENSG00000181588	399664	black
MFF	ENSG00000168958	56947	black
MFN1	ENSG00000171109	55669	black
MIA2-AS1	ENSG00000258940	100288846	black
MIB1	ENSG00000101752	57534	black
MICOS10	ENSG00000173436	440574	black
MICU2	ENSG00000165487	221154	black
MIER1	ENSG00000198160	57708	black
MIER3	ENSG00000155545	166968	black
MIGA1	ENSG00000180488	374986	black
MINDY2	ENSG00000128923	54629	black
MIOS	ENSG00000164654	54468	black
MIR155HG	ENSG00000234883	114614	black
MLF1	ENSG00000178053	4291	black
MMD	ENSG00000108960	23531	black
MMGT1	ENSG00000169446	93380	black
MMP24OS	ENSG00000126005	101410538	black
MOB1A	ENSG00000114978	55233	black
MOB1B	ENSG00000173542	92597	black
MOB4	ENSG00000115540	25843	black
MORC3	ENSG00000159256	23515	black
MOSPD1	ENSG00000101928	56180	black
MPLKIP	ENSG00000168303	136647	black
MPP7	ENSG00000150054	143098	black
MPV17	ENSG00000115204	4358	black
MPZ	ENSG00000158887	4359	black
MPZL3	ENSG00000160588	196264	black
MRM1	ENSG00000278619	79922	black
MRM1	ENSG00000274853	79922	black
MRM3	ENSG00000171861	55178	black
MRPL2	ENSG00000112651	51069	black
MRPL21	ENSG00000197345	219927	black
MRPL30	ENSG00000185414	51263	black
MRPL40	ENSG00000185608	64976	black
MRPL54	ENSG00000183617	116541	black
MRPL9	ENSG00000143436	65005	black
MRPS10	ENSG00000048544	55173	black
MRPS17	ENSG00000239789	51373	black
MRPS21	ENSG00000266472	54460	black
MRPS30	ENSG00000112996	10884	black
MRS2	ENSG00000124532	57380	black
MSANTD4	ENSG00000170903	84437	black
MTDH	ENSG00000147649	92140	black
MTDHP3	ENSG00000268433	100418832	black
MTF2	ENSG00000143033	22823	black
MTMR10	ENSG00000166912	54893	black
MTMR10	ENSG00000277086	54893	black
MTMR6	ENSG00000139505	9107	black
MTND4P9	ENSG00000250050	100873193	black
MTRF1L	ENSG00000112031	54516	black
MUC12	ENSG00000205277	10071	black
MYNN	ENSG00000085274	55892	black
MZT1	ENSG00000204899	440145	black
N4BP2L1	ENSG00000139597	90634	black
NAA15	ENSG00000164134	80155	black
NAA30	ENSG00000139977	122830	black
NAB1	ENSG00000138386	4664	black
NABP1	ENSG00000173559	64859	black
NADK2	ENSG00000152620	133686	black
NAP1L2	ENSG00000186462	4674	black
NAPG	ENSG00000134265	8774	black
NBPF4	ENSG00000196427	148545	black
NCBP2	ENSG00000114503	22916	black
NCKAP1	ENSG00000061676	10787	black
NCOA2	ENSG00000140396	10499	black
NDC1	ENSG00000058804	55706	black
NDFIP1	ENSG00000131507	80762	black
NDFIP2	ENSG00000102471	54602	black
NDUFA3	ENSG00000170906	4696	black
NDUFA3	ENSG00000273642	4696	black
NDUFA3	ENSG00000275724	4696	black
NDUFA3	ENSG00000276061	4696	black
NDUFA3	ENSG00000278365	4696	black
NDUFA3	ENSG00000276766	4696	black
NDUFA3	ENSG00000276220	4696	black
NDUFA3	ENSG00000277722	4696	black
NDUFA3	ENSG00000274359	4696	black
NDUFA3	ENSG00000275605	4696	black
NDUFA4L2	ENSG00000185633	56901	black
NDUFA5	ENSG00000128609	4698	black
NDUFA7	ENSG00000267855	4701	black
NDUFAF2	ENSG00000164182	91942	black
NDUFAF4	ENSG00000123545	29078	black
NDUFB8	ENSG00000166136	4714	black
NDUFB9	ENSG00000147684	4715	black
NDUFC2	ENSG00000151366	4718	black
NDUFS5	ENSG00000168653	4725	black
NDUFV2	ENSG00000178127	4729	black
NECTIN3	ENSG00000177707	25945	black
NEFL	ENSG00000277586	4747	black
NEFM	ENSG00000104722	4741	black
NEK7	ENSG00000151414	140609	black
NFIX	ENSG00000008441	4784	black
NFYB	ENSG00000120837	4801	black
NHP2	ENSG00000145912	55651	black
NIPA1	ENSG00000170113	123606	black
NIPA1	ENSG00000288478	123606	black
NIPSNAP3B	ENSG00000165028	55335	black
NLK	ENSG00000087095	51701	black
NMD3	ENSG00000169251	51068	black
NORAD	ENSG00000260032	647979	black
NOTCH1	ENSG00000148400	4851	black
NPLOC4	ENSG00000182446	55666	black
NR1D2	ENSG00000174738	9975	black
NR2C2AP	ENSG00000184162	126382	black
NR3C1	ENSG00000113580	2908	black
NRXN2	ENSG00000110076	9379	black
NSD1	ENSG00000165671	64324	black
NSL1	ENSG00000117697	25936	black
NSMAF	ENSG00000035681	8439	black
NTM	ENSG00000182667	50863	black
NUBPL	ENSG00000151413	80224	black
NUCKS1	ENSG00000069275	64710	black
NUDCD2	ENSG00000170584	134492	black
NUDT21	ENSG00000167005	11051	black
NUDT4	ENSG00000173598	11163	black
NUFIP1	ENSG00000083635	26747	black
NUP42	ENSG00000136243	11097	black
NUP58	ENSG00000139496	9818	black
NUS1	ENSG00000153989	116150	black
NUTM2B-AS1	ENSG00000225484	101060691	black
NXPE3	ENSG00000144815	91775	black
NXT2	ENSG00000101888	55916	black
OBI1	ENSG00000152193	79596	black
OCA2	ENSG00000104044	4948	black
OCA2	ENSG00000277361	4948	black
OCIAD1	ENSG00000109180	54940	black
OIP5-AS1	ENSG00000247556	729082	black
OPA1	ENSG00000198836	4976	black
ORMDL3	ENSG00000172057	94103	black
OSBPL3	ENSG00000070882	26031	black
OSBPL8	ENSG00000091039	114882	black
OST4	ENSG00000228474	100128731	black
OSTM1	ENSG00000081087	28962	black
OTUD4	ENSG00000164164	54726	black
OTUD6B	ENSG00000155100	51633	black
OTUD6B-AS1	ENSG00000253738	100506365	black
OXR1	ENSG00000164830	55074	black
OXR1-AS1	ENSG00000253582	105375700	black
PABIR1	ENSG00000187866	116224	black
PAFAH1B1	ENSG00000007168	5048	black
PAIP1	ENSG00000172239	10605	black
PAN3	ENSG00000152520	255967	black
PANK1	ENSG00000152782	53354	black
PANK3	ENSG00000120137	79646	black
PAPOLA	ENSG00000090060	10914	black
PAPOLG	ENSG00000115421	64895	black
PAQR3	ENSG00000163291	152559	black
PAQR8	ENSG00000170915	85315	black
PAWR	ENSG00000177425	5074	black
PBRM1	ENSG00000163939	55193	black
PCCA	ENSG00000175198	5095	black
PCDHGA1	ENSG00000204956	56114	black
PCDHGA12	ENSG00000253159	26025	black
PCGF5	ENSG00000180628	84333	black
PCGF6	ENSG00000156374	84108	black
PCM1	ENSG00000078674	5108	black
PCMTD1	ENSG00000168300	115294	black
PCNP	ENSG00000081154	57092	black
PCSK1N	ENSG00000102109	27344	black
PDCD4	ENSG00000150593	27250	black
PDCD5	ENSG00000105185	9141	black
PDE12	ENSG00000174840	201626	black
PDF	ENSG00000258429	64146	black
PDHX	ENSG00000110435	8050	black
PDIK1L	ENSG00000175087	149420	black
PDS5A	ENSG00000121892	23244	black
PDS5B	ENSG00000083642	23047	black
PDXP	ENSG00000241360	57026	black
PECR	ENSG00000115425	55825	black
PELO	ENSG00000152684	53918	black
PET100	ENSG00000229833	100131801	black
PEX13	ENSG00000162928	5194	black
PEX14	ENSG00000142655	5195	black
PEX16	ENSG00000121680	9409	black
PEX19	ENSG00000162735	5824	black
PEX7	ENSG00000112357	5191	black
PGBD2	ENSG00000185220	267002	black
PGGT1B	ENSG00000164219	5229	black
PGLYRP2	ENSG00000161031	114770	black
PGM2L1	ENSG00000165434	283209	black
PGRMC2	ENSG00000164040	10424	black
PHF6	ENSG00000156531	84295	black
PHTF2	ENSG00000006576	57157	black
PHYH	ENSG00000107537	5264	black
PI4K2B	ENSG00000038210	55300	black
PIAS1	ENSG00000033800	8554	black
PIGB	ENSG00000069943	9488	black
PIGF	ENSG00000151665	5281	black
PIGK	ENSG00000142892	10026	black
PIGN	ENSG00000197563	23556	black
PIGW	ENSG00000277161	284098	black
PIGW	ENSG00000275600	284098	black
PIK3CA	ENSG00000121879	5290	black
PIK3CB	ENSG00000051382	5291	black
PINLYP	ENSG00000234465	390940	black
PKD2	ENSG00000118762	5311	black
PKIB	ENSG00000135549	5570	black
PLAAT2	ENSG00000133328	54979	black
PLEC	ENSG00000178209	5339	black
PLEKHA3	ENSG00000116095	65977	black
PLEKHA8	ENSG00000106086	84725	black
PLEKHF2	ENSG00000175895	79666	black
PLGLB2	ENSG00000125551	5342	black
PLIN4	ENSG00000167676	729359	black
PMS2P1	ENSG00000078319	5379	black
PNRC2	ENSG00000189266	55629	black
POC1B	ENSG00000139323	282809	black
POC5	ENSG00000152359	134359	black
POLK	ENSG00000122008	51426	black
POLR2C	ENSG00000102978	5432	black
POLR2G	ENSG00000168002	5436	black
POLR2I	ENSG00000105258	5438	black
POLR2M	ENSG00000255529	81488	black
POLR3F	ENSG00000132664	10621	black
POLR3G	ENSG00000113356	10622	black
PON2	ENSG00000105854	5445	black
POT1	ENSG00000128513	25913	black
POU5F1	ENSG00000204531	5460	black
POU5F1	ENSG00000206454	5460	black
POU5F1	ENSG00000233911	5460	black
POU5F1	ENSG00000237582	5460	black
POU5F1	ENSG00000229094	5460	black
POU5F1	ENSG00000230336	5460	black
POU5F1	ENSG00000235068	5460	black
PPIH	ENSG00000171960	10465	black
PPIP5K2	ENSG00000145725	23262	black
PPM1A	ENSG00000100614	5494	black
PPP1CB	ENSG00000213639	5500	black
PPP1CC	ENSG00000186298	5501	black
PPP1R12A	ENSG00000058272	4659	black
PPP1R2	ENSG00000184203	5504	black
PPP1R3D	ENSG00000132825	5509	black
PPP2R2A	ENSG00000221914	5520	black
PPP2R5A	ENSG00000066027	5525	black
PPP2R5E	ENSG00000154001	5529	black
PPP3CA	ENSG00000138814	5530	black
PPP3CB	ENSG00000107758	5532	black
PPP3R1	ENSG00000221823	5534	black
PPP4R2	ENSG00000163605	151987	black
PPP4R3A	ENSG00000100796	55671	black
PPP4R3B	ENSG00000275052	57223	black
PPP5C	ENSG00000011485	5536	black
PPP6C	ENSG00000119414	5537	black
PPTC7	ENSG00000196850	160760	black
PQBP1	ENSG00000102103	10084	black
PRDX2	ENSG00000167815	7001	black
PRDX6	ENSG00000117592	9588	black
PRELID3B	ENSG00000101166	51012	black
PREPL	ENSG00000138078	9581	black
PRH1-PRR4	ENSG00000275778	100533464	black
PRIMPOL	ENSG00000164306	201973	black
PRKAA1	ENSG00000132356	5562	black
PRKACB	ENSG00000142875	5567	black
PRKCI	ENSG00000163558	5584	black
PRKCQ	ENSG00000065675	5588	black
PRKD3	ENSG00000115825	23683	black
PRMT1	ENSG00000126457	3276	black
PRMT3	ENSG00000185238	10196	black
PRMT6	ENSG00000198890	55170	black
PRPF31	ENSG00000105618	26121	black
PRPF31	ENSG00000274894	26121	black
PRPF31	ENSG00000277953	26121	black
PRPF31	ENSG00000276421	26121	black
PRPF31	ENSG00000274651	26121	black
PRPF31	ENSG00000275117	26121	black
PRPF31	ENSG00000275885	26121	black
PRPF31	ENSG00000274144	26121	black
PRPF31	ENSG00000277154	26121	black
PRPF31	ENSG00000277707	26121	black
PRPF40A	ENSG00000196504	55660	black
PRPH	ENSG00000135406	5630	black
PRR7	ENSG00000131188	80758	black
PRRC1	ENSG00000164244	133619	black
PRRC2A	ENSG00000204469	7916	black
PRRC2A	ENSG00000231370	7916	black
PRRC2A	ENSG00000226618	7916	black
PRRC2A	ENSG00000206427	7916	black
PRRC2A	ENSG00000231825	7916	black
PRRC2A	ENSG00000225748	7916	black
PRRC2A	ENSG00000225164	7916	black
PRSS2	ENSG00000275896	5645	black
PRSS2	ENSG00000282049	5645	black
PSIP1	ENSG00000164985	11168	black
PSKH1	ENSG00000159792	5681	black
PSMA2	ENSG00000106588	5683	black
PSMB4	ENSG00000159377	5692	black
PSMD12	ENSG00000197170	5718	black
PSME4	ENSG00000068878	23198	black
PSMG3	ENSG00000157778	84262	black
PSPC1	ENSG00000121390	55269	black
PTBP3	ENSG00000119314	9991	black
PTEN	ENSG00000171862	5728	black
PTEN	ENSG00000284792	5728	black
PTER	ENSG00000165983	9317	black
PTGER3	ENSG00000050628	5733	black
PTGES3	ENSG00000110958	10728	black
PTMA	ENSG00000187514	5757	black
PTMAP5	ENSG00000214182	150928	black
PTPN4	ENSG00000088179	5775	black
PTPRC	ENSG00000081237	5788	black
PTPRC	ENSG00000262418	5788	black
PUM2	ENSG00000055917	23369	black
PURA	ENSG00000185129	5813	black
PUS10	ENSG00000162927	150962	black
PUS7L	ENSG00000129317	83448	black
PWWP2A	ENSG00000170234	114825	black
PYROXD1	ENSG00000121350	79912	black
PYURF	ENSG00000145337	100996939	black
QKI	ENSG00000112531	9444	black
QSER1	ENSG00000060749	79832	black
RAB12	ENSG00000206418	201475	black
RAB14	ENSG00000119396	51552	black
RAB18	ENSG00000099246	22931	black
RAB21	ENSG00000080371	23011	black
RAB24	ENSG00000169228	53917	black
RAB27B	ENSG00000041353	5874	black
RAB2A	ENSG00000104388	5862	black
RAB33B	ENSG00000172007	83452	black
RAB39B	ENSG00000155961	116442	black
RAB4A	ENSG00000168118	5867	black
RAB5A	ENSG00000144566	5868	black
RAB8B	ENSG00000166128	51762	black
RABL3	ENSG00000144840	285282	black
RAD17	ENSG00000152942	5884	black
RAD17	ENSG00000276618	5884	black
RAD23A	ENSG00000179262	5886	black
RAD50	ENSG00000113522	10111	black
RAMP1	ENSG00000132329	10267	black
RANGAP1	ENSG00000100401	5905	black
RANGRF	ENSG00000108961	29098	black
RAP1A	ENSG00000116473	5906	black
RAP2C	ENSG00000123728	57826	black
RAP2C-AS1	ENSG00000232160	101928578	black
RAPGEF6	ENSG00000158987	51735	black
RASGRP1	ENSG00000172575	10125	black
RASSF3	ENSG00000153179	283349	black
RB1	ENSG00000139687	5925	black
RB1CC1	ENSG00000023287	9821	black
RBBP9	ENSG00000089050	10741	black
RBL1	ENSG00000080839	5933	black
RBM27	ENSG00000091009	54439	black
RBM27	ENSG00000275740	54439	black
RBM44	ENSG00000177483	375316	black
RBPJ	ENSG00000168214	3516	black
RC3H1	ENSG00000135870	149041	black
RC3H2	ENSG00000056586	54542	black
RCBTB1	ENSG00000136144	55213	black
RCHY1	ENSG00000163743	25898	black
RCL1	ENSG00000120158	10171	black
RCN2	ENSG00000117906	5955	black
RDH14	ENSG00000240857	57665	black
RDM1P5	ENSG00000263818	100131347	black
REL	ENSG00000162924	5966	black
REST	ENSG00000084093	5978	black
REV3L	ENSG00000009413	5980	black
REXO4	ENSG00000148300	57109	black
REXO4	ENSG00000280706	57109	black
RFK	ENSG00000135002	55312	black
RFXANK	ENSG00000064490	8625	black
RIDA	ENSG00000132541	10247	black
RIOK2	ENSG00000058729	55781	black
RIOK3	ENSG00000101782	8780	black
RIOX2	ENSG00000170854	84864	black
RMDN1	ENSG00000176623	51115	black
RMDN2	ENSG00000115841	151393	black
RMND5A	ENSG00000153561	64795	black
RN7SL2	ENSG00000274012	378706	black
RN7SL23P	ENSG00000240823	106480482	black
RNASEH1	ENSG00000171865	246243	black
RNASEH2B	ENSG00000136104	79621	black
RNF11	ENSG00000123091	26994	black
RNF113A	ENSG00000125352	7737	black
RNF123	ENSG00000164068	63891	black
RNF126	ENSG00000070423	55658	black
RNF138	ENSG00000134758	51444	black
RNF149	ENSG00000163162	284996	black
RNF2	ENSG00000121481	6045	black
RNF25	ENSG00000163481	64320	black
RNF26	ENSG00000173456	79102	black
RNFT1	ENSG00000189050	51136	black
RNPS1	ENSG00000205937	10921	black
RO60	ENSG00000116747	6738	black
ROCK2	ENSG00000134318	9475	black
RORA	ENSG00000069667	6095	black
RPAP3	ENSG00000005175	79657	black
RPL10P7	ENSG00000242052	442086	black
RPL15P3	ENSG00000212802	653232	black
RPL17-C18orf32	ENSG00000215472	100526842	black
RPL23AP21	ENSG00000228463	728481	black
RPL23AP49	ENSG00000243422	653236	black
RPL28	ENSG00000108107	6158	black
RPL6P10	ENSG00000243199	642828	black
RPL7AP31	ENSG00000242083	728315	black
RPL7P19	ENSG00000241458	100270853	black
RPLP0P6	ENSG00000213553	220717	black
RPP14	ENSG00000163684	11102	black
RPP30	ENSG00000148688	10556	black
RPS10P3	ENSG00000217716	158104	black
RPS15P4	ENSG00000233762	401019	black
RPS3P3	ENSG00000228205	440991	black
RPS6KA3	ENSG00000177189	6197	black
RPS6KB1	ENSG00000108443	6198	black
RPS8P8	ENSG00000240376	728553	black
RPSAP14	ENSG00000233984	3924	black
RPSAP15	ENSG00000237506	220885	black
RPSAP19	ENSG00000183298	730029	black
RPSAP54	ENSG00000213621	642641	black
RPUSD3	ENSG00000156990	285367	black
RRAGC	ENSG00000116954	64121	black
RRM2B	ENSG00000048392	50484	black
RRN3	ENSG00000085721	54700	black
RRN3	ENSG00000278494	54700	black
RSBN1L	ENSG00000187257	222194	black
RTKN2	ENSG00000182010	219790	black
RUNX1	ENSG00000159216	861	black
RWDD1	ENSG00000111832	51389	black
RWDD4	ENSG00000182552	201965	black
RXYLT1	ENSG00000118600	10329	black
RYBP	ENSG00000163602	23429	black
RYBP	ENSG00000281766	23429	black
SACM1L	ENSG00000211456	22908	black
SAMM50	ENSG00000100347	25813	black
SAP130	ENSG00000136715	79595	black
SAR1B	ENSG00000152700	51128	black
SASS6	ENSG00000156876	163786	black
SAV1	ENSG00000151748	60485	black
SCAF11	ENSG00000139218	9169	black
SCAMP1	ENSG00000085365	9522	black
SCAT1	ENSG00000267123	101928710	black
SCOC	ENSG00000153130	60592	black
SCRN3	ENSG00000144306	79634	black
SCYL2	ENSG00000136021	55681	black
SDHAF3	ENSG00000196636	57001	black
SEC22C	ENSG00000093183	9117	black
SEC24A	ENSG00000113615	10802	black
SEC61G	ENSG00000132432	23480	black
SEC62	ENSG00000008952	7095	black
SEC63	ENSG00000025796	11231	black
SECISBP2L	ENSG00000138593	9728	black
SELENOF	ENSG00000183291	9403	black
SEMA5A	ENSG00000112902	9037	black
SENP6	ENSG00000112701	26054	black
SENP8	ENSG00000166192	123228	black
SEPTIN10	ENSG00000186522	151011	black
SEPTIN14	ENSG00000154997	346288	black
SEPTIN7	ENSG00000122545	989	black
SERAC1	ENSG00000122335	84947	black
SERP1	ENSG00000120742	27230	black
SET	ENSG00000119335	6418	black
SFR1	ENSG00000156384	119392	black
SFT2D2	ENSG00000213064	375035	black
SFXN4	ENSG00000183605	119559	black
SGCB	ENSG00000163069	6443	black
SGMS1	ENSG00000198964	259230	black
SGPP1	ENSG00000126821	81537	black
SGPP1	ENSG00000285281	81537	black
SGTA	ENSG00000104969	6449	black
SGTB	ENSG00000197860	54557	black
SH3BGRL	ENSG00000131171	6451	black
SHOC2	ENSG00000108061	8036	black
SINHCAF	ENSG00000139146	58516	black
SINHCAF	ENSG00000276371	58516	black
SIRT1	ENSG00000096717	23411	black
SKIL	ENSG00000136603	6498	black
SLAIN2	ENSG00000109171	57606	black
SLC10A7	ENSG00000120519	84068	black
SLC12A2	ENSG00000064651	6558	black
SLC16A7	ENSG00000118596	9194	black
SLC1A1	ENSG00000106688	6505	black
SLC22A14	ENSG00000144671	9389	black
SLC22A3	ENSG00000146477	6581	black
SLC25A32	ENSG00000164933	81034	black
SLC25A36	ENSG00000114120	55186	black
SLC25A40	ENSG00000075303	55972	black
SLC25A46	ENSG00000164209	91137	black
SLC2A13	ENSG00000151229	114134	black
SLC30A1	ENSG00000170385	7779	black
SLC30A4	ENSG00000104154	7782	black
SLC30A5	ENSG00000145740	64924	black
SLC30A6	ENSG00000152683	55676	black
SLC30A7	ENSG00000162695	148867	black
SLC30A9	ENSG00000014824	10463	black
SLC33A1	ENSG00000169359	9197	black
SLC35A3	ENSG00000117620	23443	black
SLC35B3	ENSG00000124786	51000	black
SLC35G5	ENSG00000177710	83650	black
SLC35G5	ENSG00000285084	83650	black
SLC36A4	ENSG00000180773	120103	black
SLC38A2	ENSG00000134294	54407	black
SLC38A9	ENSG00000177058	153129	black
SLC39A6	ENSG00000141424	25800	black
SLC39A8	ENSG00000138821	64116	black
SLC43A1	ENSG00000149150	8501	black
SLC44A3	ENSG00000143036	126969	black
SLC46A3	ENSG00000139508	283537	black
SLC4A7	ENSG00000033867	9497	black
SLC4A8	ENSG00000050438	9498	black
SLC6A4	ENSG00000108576	6532	black
SLC9A6	ENSG00000198689	10479	black
SLF1	ENSG00000133302	84250	black
SLF2	ENSG00000119906	55719	black
SLX1A-SULT1A3	ENSG00000213599	100526830	black
SLX1B	ENSG00000181625	79008	black
SMAD5	ENSG00000113658	4090	black
SMARCE1	ENSG00000073584	6605	black
SMC5	ENSG00000198887	23137	black
SMCHD1	ENSG00000101596	23347	black
SMIM10L1	ENSG00000256537	100129361	black
SMIM10L1	ENSG00000262986	100129361	black
SMIM10L1	ENSG00000281930	100129361	black
SMIM13	ENSG00000224531	221710	black
SMIM19	ENSG00000176209	114926	black
SMIM4	ENSG00000168273	440957	black
SMNDC1	ENSG00000119953	10285	black
SNAI3-AS1	ENSG00000260630	197187	black
SNAP23	ENSG00000092531	8773	black
SNAPC3	ENSG00000164975	6619	black
SNCG	ENSG00000173267	6623	black
SNHG18	ENSG00000250786	100505806	black
SNHG25	ENSG00000266402	105376843	black
SNORD89	ENSG00000212283	692205	black
SNRNP27	ENSG00000124380	11017	black
SNRPA	ENSG00000077312	6626	black
SNRPE	ENSG00000182004	6635	black
SNX13	ENSG00000071189	23161	black
SNX14	ENSG00000135317	57231	black
SNX16	ENSG00000104497	64089	black
SNX18	ENSG00000178996	112574	black
SOCS4	ENSG00000180008	122809	black
SOCS5	ENSG00000171150	9655	black
SOD1	ENSG00000142168	6647	black
SOS1	ENSG00000115904	6654	black
SOS2	ENSG00000100485	6655	black
SP2-DT	ENSG00000264920	102724532	black
SP3	ENSG00000172845	6670	black
SP4	ENSG00000105866	6671	black
SPAG16	ENSG00000144451	79582	black
SPAG9	ENSG00000008294	9043	black
SPAST	ENSG00000021574	6683	black
SPATA5L1	ENSG00000171763	79029	black
SPCS1	ENSG00000114902	28972	black
SPCS3	ENSG00000129128	60559	black
SPECC1L	ENSG00000100014	23384	black
SPOPL	ENSG00000144228	339745	black
SPPL2A	ENSG00000138600	84888	black
SPRYD7	ENSG00000123178	57213	black
SREK1IP1	ENSG00000153006	285672	black
SRP9	ENSG00000143742	6726	black
SSR1	ENSG00000124783	6745	black
SSU72	ENSG00000160075	29101	black
SSX2IP	ENSG00000117155	117178	black
ST8SIA1	ENSG00000111728	6489	black
STAG2	ENSG00000101972	10735	black
STAM2	ENSG00000115145	10254	black
STAU2	ENSG00000040341	27067	black
STIM1	ENSG00000167323	6786	black
STK16	ENSG00000115661	8576	black
STK17A	ENSG00000164543	9263	black
STK17B	ENSG00000081320	9262	black
STK26	ENSG00000134602	51765	black
STK31	ENSG00000196335	56164	black
STK38L	ENSG00000211455	23012	black
STK4	ENSG00000101109	6789	black
STMP1	ENSG00000243317	647087	black
STRN	ENSG00000115808	6801	black
STRN3	ENSG00000196792	29966	black
STT3B	ENSG00000163527	201595	black
STXBP3	ENSG00000116266	6814	black
STYX	ENSG00000198252	6815	black
SUDS3	ENSG00000111707	64426	black
SUGT1-DT	ENSG00000273723	116435302	black
SUMF2	ENSG00000129103	25870	black
SUMO4	ENSG00000177688	387082	black
SUZ12	ENSG00000178691	23512	black
SYNCRIP	ENSG00000135316	10492	black
SYPL1	ENSG00000008282	6856	black
TAB3	ENSG00000157625	257397	black
TAF2	ENSG00000064313	6873	black
TAF9B	ENSG00000187325	51616	black
TANGO6	ENSG00000103047	79613	black
TAOK1	ENSG00000160551	57551	black
TAPT1	ENSG00000169762	202018	black
TASOR	ENSG00000163946	23272	black
TBC1D13	ENSG00000107021	54662	black
TBC1D15	ENSG00000121749	64786	black
TBC1D23	ENSG00000036054	55773	black
TBCEL	ENSG00000154114	219899	black
TBL1XR1	ENSG00000177565	79718	black
TBPL1	ENSG00000028839	9519	black
TCEA1	ENSG00000187735	6917	black
TCF12	ENSG00000140262	6938	black
TCOF1	ENSG00000070814	6949	black
TCTA	ENSG00000145022	6988	black
TDP2	ENSG00000111802	51567	black
TEAD3	ENSG00000007866	7005	black
TENT2	ENSG00000164329	167153	black
TES	ENSG00000135269	26136	black
TFAM	ENSG00000108064	7019	black
TFG	ENSG00000114354	10342	black
TGDS	ENSG00000088451	23483	black
THAP2	ENSG00000173451	83591	black
THAP5	ENSG00000177683	168451	black
THOC2	ENSG00000125676	57187	black
TIGD4	ENSG00000169989	201798	black
TIPRL	ENSG00000143155	261726	black
TLCD2	ENSG00000185561	727910	black
TLCD2	ENSG00000275246	727910	black
TLDC2	ENSG00000101342	140711	black
TM9SF3	ENSG00000077147	56889	black
TMED10	ENSG00000170348	10972	black
TMED2	ENSG00000086598	10959	black
TMED5	ENSG00000117500	50999	black
TMED7	ENSG00000134970	51014	black
TMEM106B	ENSG00000106460	54664	black
TMEM123	ENSG00000152558	114908	black
TMEM126B	ENSG00000171204	55863	black
TMEM128	ENSG00000132406	85013	black
TMEM135	ENSG00000166575	65084	black
TMEM141	ENSG00000244187	85014	black
TMEM160	ENSG00000130748	54958	black
TMEM167A	ENSG00000174695	153339	black
TMEM167B	ENSG00000215717	56900	black
TMEM170A	ENSG00000166822	124491	black
TMEM19	ENSG00000139291	55266	black
TMEM209	ENSG00000146842	84928	black
TMEM222	ENSG00000186501	84065	black
TMEM248	ENSG00000106609	55069	black
TMEM251	ENSG00000153485	26175	black
TMEM251	ENSG00000275947	26175	black
TMEM256	ENSG00000205544	254863	black
TMEM256	ENSG00000283771	254863	black
TMEM262	ENSG00000187066	100130348	black
TMEM263	ENSG00000151135	90488	black
TMEM30A	ENSG00000112697	55754	black
TMEM33	ENSG00000109133	55161	black
TMEM64	ENSG00000180694	169200	black
TMEM65	ENSG00000164983	157378	black
TMEM68	ENSG00000167904	137695	black
TMEM87B	ENSG00000153214	84910	black
TMPO	ENSG00000120802	7112	black
TMX3	ENSG00000166479	54495	black
TNFAIP8	ENSG00000145779	25816	black
TNKS2	ENSG00000107854	80351	black
TNPO1	ENSG00000083312	3842	black
TNRC6B-DT	ENSG00000261202	114841040	black
TOMM40	ENSG00000130204	10452	black
TOMM5	ENSG00000175768	401505	black
TOMM70	ENSG00000154174	9868	black
TOP2B	ENSG00000077097	7155	black
TP53INP1	ENSG00000164938	94241	black
TPD52	ENSG00000076554	7163	black
TPGS1	ENSG00000141933	91978	black
TPRKB	ENSG00000144034	51002	black
TPST1	ENSG00000169902	8460	black
TRAM1	ENSG00000067167	23471	black
TRAPPC13	ENSG00000113597	80006	black
TRAPPC2L	ENSG00000167515	51693	black
TRAPPC5	ENSG00000181029	126003	black
TRAPPC6A	ENSG00000007255	79090	black
TRIM16	ENSG00000221926	10626	black
TRIM2	ENSG00000109654	23321	black
TRIM33	ENSG00000197323	51592	black
TRIM59	ENSG00000213186	286827	black
TRIT1	ENSG00000043514	54802	black
TRNAU1AP	ENSG00000180098	54952	black
TRNT1	ENSG00000072756	51095	black
TRPM7	ENSG00000092439	54822	black
TRUB1	ENSG00000165832	142940	black
TSC22D2	ENSG00000196428	9819	black
TSEN15	ENSG00000198860	116461	black
TSNAX	ENSG00000116918	7257	black
TSR2	ENSG00000158526	90121	black
TTC30A	ENSG00000197557	92104	black
TTC33	ENSG00000113638	23548	black
TTC39C	ENSG00000168234	125488	black
TTC5	ENSG00000136319	91875	black
TTLL1	ENSG00000100271	25809	black
TTLL5	ENSG00000119685	23093	black
TVP23B	ENSG00000171928	51030	black
TVP23C-CDRT4	ENSG00000259024	100533496	black
TWF1	ENSG00000151239	5756	black
TWSG1	ENSG00000128791	57045	black
TXNDC16	ENSG00000087301	57544	black
TXNIP	ENSG00000265972	10628	black
TXNL1	ENSG00000091164	9352	black
UBA2	ENSG00000126261	10054	black
UBA6	ENSG00000033178	55236	black
UBE2B	ENSG00000119048	7320	black
UBE2D1	ENSG00000072401	7321	black
UBE2D3	ENSG00000109332	7323	black
UBE2E1	ENSG00000170142	7324	black
UBE2G1	ENSG00000132388	7326	black
UBE2K	ENSG00000078140	3093	black
UBE2Q2	ENSG00000140367	92912	black
UBE2V2	ENSG00000169139	7336	black
UBE2W	ENSG00000104343	55284	black
UBE3A	ENSG00000114062	7337	black
UBL3	ENSG00000122042	5412	black
UBLCP1	ENSG00000164332	134510	black
UBQLN1	ENSG00000135018	29979	black
UBR3	ENSG00000144357	130507	black
UBXN1	ENSG00000162191	51035	black
UBXN2A	ENSG00000173960	165324	black
UBXN2B	ENSG00000215114	137886	black
UBXN4	ENSG00000144224	23190	black
UCHL5	ENSG00000116750	51377	black
UFD1	ENSG00000070010	7353	black
UFL1	ENSG00000014123	23376	black
UFM1	ENSG00000120686	51569	black
UFSP1	ENSG00000176125	402682	black
UFSP2	ENSG00000109775	55325	black
UHMK1	ENSG00000152332	127933	black
ULK2	ENSG00000083290	9706	black
UMAD1	ENSG00000219545	729852	black
UNC50	ENSG00000115446	25972	black
URB1	ENSG00000142207	9875	black
URB1-AS1	ENSG00000256073	84996	black
URI1	ENSG00000105176	8725	black
URM1	ENSG00000167118	81605	black
UROD	ENSG00000126088	7389	black
USF3	ENSG00000176542	205717	black
USP1	ENSG00000162607	7398	black
USP12	ENSG00000152484	219333	black
USP14	ENSG00000101557	9097	black
USP33	ENSG00000077254	23032	black
USP38	ENSG00000170185	84640	black
USP42	ENSG00000106346	84132	black
USP5	ENSG00000111667	8078	black
USP6	ENSG00000129204	9098	black
UTP14A	ENSG00000156697	10813	black
UTP23	ENSG00000147679	84294	black
UTP4	ENSG00000141076	84916	black
UTP4	ENSG00000262788	84916	black
VAMP4	ENSG00000117533	8674	black
VANGL2	ENSG00000162738	57216	black
VAPA	ENSG00000101558	9218	black
VAT1	ENSG00000108828	10493	black
VBP1	ENSG00000155959	7411	black
VEZF1	ENSG00000136451	7716	black
VHL	ENSG00000134086	7428	black
VMA21	ENSG00000160131	203547	black
VPS13C	ENSG00000129003	54832	black
VPS29	ENSG00000111237	51699	black
VPS36	ENSG00000136100	51028	black
VPS37A	ENSG00000155975	137492	black
VPS45	ENSG00000136631	11311	black
VPS50	ENSG00000004766	55610	black
VPS54	ENSG00000143952	51542	black
VRK3	ENSG00000105053	51231	black
VWCE	ENSG00000167992	220001	black
WAC	ENSG00000095787	51322	black
WAPL	ENSG00000062650	23063	black
WASF2	ENSG00000158195	10163	black
WASHC4	ENSG00000136051	23325	black
WASL	ENSG00000106299	8976	black
WBP2	ENSG00000132471	23558	black
WDR4	ENSG00000160193	10785	black
WDR83OS	ENSG00000105583	51398	black
WNT8B	ENSG00000075290	7479	black
WTAP	ENSG00000146457	9589	black
XCR1	ENSG00000173578	2829	black
XIAP	ENSG00000101966	331	black
XPA	ENSG00000136936	7507	black
XPO1	ENSG00000082898	7514	black
XRCC6P2	ENSG00000234825	389901	black
XRN1	ENSG00000114127	54464	black
XYLB	ENSG00000093217	9942	black
YAF2	ENSG00000015153	10138	black
YAP1	ENSG00000137693	10413	black
YIPF4	ENSG00000119820	84272	black
YIPF6	ENSG00000181704	286451	black
YTHDF3	ENSG00000185728	253943	black
ZBED8	ENSG00000221886	63920	black
ZBTB11-AS1	ENSG00000256628	100009676	black
ZBTB2	ENSG00000181472	57621	black
ZBTB24	ENSG00000112365	9841	black
ZBTB33	ENSG00000177485	10009	black
ZBTB34	ENSG00000177125	403341	black
ZBTB41	ENSG00000177888	360023	black
ZBTB6	ENSG00000186130	10773	black
ZCCHC10	ENSG00000155329	54819	black
ZDHHC2	ENSG00000104219	51201	black
ZDHHC20	ENSG00000180776	253832	black
ZDHHC21	ENSG00000175893	340481	black
ZFAND4	ENSG00000172671	93550	black
ZFAND6	ENSG00000086666	54469	black
ZFP1	ENSG00000184517	162239	black
ZFP1	ENSG00000285178	162239	black
ZFR	ENSG00000056097	51663	black
ZFTA	ENSG00000188070	65998	black
ZFYVE16	ENSG00000039319	9765	black
ZHX1	ENSG00000165156	11244	black
ZMAT3	ENSG00000172667	64393	black
ZMYM1	ENSG00000197056	79830	black
ZNF146	ENSG00000167635	7705	black
ZNF148	ENSG00000163848	7707	black
ZNF180	ENSG00000167384	7733	black
ZNF217	ENSG00000171940	7764	black
ZNF219	ENSG00000165804	51222	black
ZNF22	ENSG00000165512	7570	black
ZNF24	ENSG00000172466	7572	black
ZNF25	ENSG00000175395	219749	black
ZNF254	ENSG00000213096	9534	black
ZNF260	ENSG00000254004	339324	black
ZNF267	ENSG00000185947	10308	black
ZNF271P	ENSG00000257267	10778	black
ZNF322	ENSG00000181315	79692	black
ZNF341	ENSG00000131061	84905	black
ZNF354A	ENSG00000169131	6940	black
ZNF428	ENSG00000131116	126299	black
ZNF430	ENSG00000118620	80264	black
ZNF430	ENSG00000278780	80264	black
ZNF449	ENSG00000173275	203523	black
ZNF486	ENSG00000256229	90649	black
ZNF501	ENSG00000186446	115560	black
ZNF501	ENSG00000281661	115560	black
ZNF526	ENSG00000167625	116115	black
ZNF532	ENSG00000074657	55205	black
ZNF579	ENSG00000218891	163033	black
ZNF582	ENSG00000018869	147948	black
ZNF583	ENSG00000198440	147949	black
ZNF624	ENSG00000197566	57547	black
ZNF626	ENSG00000188171	199777	black
ZNF628	ENSG00000197483	89887	black
ZNF644	ENSG00000122482	84146	black
ZNF654	ENSG00000175105	55279	black
ZNF664	ENSG00000179195	144348	black
ZNF674	ENSG00000251192	641339	black
ZNF680	ENSG00000173041	340252	black
ZNF764	ENSG00000169951	92595	black
ZNF770	ENSG00000198146	54989	black
ZNF79	ENSG00000196152	7633	black
ZNF799	ENSG00000196466	90576	black
ZNF85	ENSG00000105750	7639	black
ZNF85	ENSG00000278091	7639	black
ZNF865	ENSG00000261221	100507290	black
ZNF92	ENSG00000146757	168374	black
ZNRF2	ENSG00000180233	223082	black
ZPBP2	ENSG00000186075	124626	black
ZSCAN5A	ENSG00000131848	79149	black
ZUP1	ENSG00000153975	221302	black
ZYG11B	ENSG00000162378	79699	black
A1BG	ENSG00000121410	1	blue
AAAS	ENSG00000094914	8086	blue
AACS	ENSG00000081760	65985	blue
AAK1	ENSG00000115977	22848	blue
AARS2	ENSG00000124608	57505	blue
AARSD1	ENSG00000266967	80755	blue
AASS	ENSG00000008311	10157	blue
ABCA7	ENSG00000064687	10347	blue
ABCB6	ENSG00000115657	10058	blue
ABCB8	ENSG00000197150	11194	blue
ABCB9	ENSG00000150967	23457	blue
ABCC2	ENSG00000023839	1244	blue
ABCC5	ENSG00000114770	10057	blue
ABCC9	ENSG00000069431	10060	blue
ABCD4	ENSG00000119688	5826	blue
ABCF3	ENSG00000161204	55324	blue
ABHD16A	ENSG00000204427	7920	blue
ABHD16A	ENSG00000231488	7920	blue
ABHD16A	ENSG00000206403	7920	blue
ABHD16A	ENSG00000224552	7920	blue
ABHD16A	ENSG00000236063	7920	blue
ABHD16A	ENSG00000230475	7920	blue
ABHD16A	ENSG00000235676	7920	blue
ABHD17A	ENSG00000129968	81926	blue
ABL2	ENSG00000143322	27	blue
ABTB1	ENSG00000114626	80325	blue
ACAD10	ENSG00000111271	80724	blue
ACAD11	ENSG00000240303	84129	blue
ACAD8	ENSG00000151498	27034	blue
ACADVL	ENSG00000072778	37	blue
ACAP1	ENSG00000072818	9744	blue
ACAP1	ENSG00000288169	9744	blue
ACBD4	ENSG00000181513	79777	blue
ACBD6	ENSG00000230124	84320	blue
ACCS	ENSG00000110455	84680	blue
ACD	ENSG00000102977	65057	blue
ACER2	ENSG00000177076	340485	blue
ACIN1	ENSG00000100813	22985	blue
ACP6	ENSG00000162836	51205	blue
ACSF3	ENSG00000176715	197322	blue
ACSS1	ENSG00000154930	84532	blue
ACTG1P17	ENSG00000259315	283693	blue
ACTR3C	ENSG00000106526	653857	blue
ACTR5	ENSG00000101442	79913	blue
ADAM20	ENSG00000134007	8748	blue
ADAMTS13	ENSG00000160323	11093	blue
ADAMTS13	ENSG00000281244	11093	blue
ADAMTS4	ENSG00000158859	9507	blue
ADAMTS7P1	ENSG00000274376	390660	blue
ADAMTSL3	ENSG00000156218	57188	blue
ADAT2	ENSG00000189007	134637	blue
ADCK5	ENSG00000173137	203054	blue
ADCK5	ENSG00000285451	203054	blue
ADCY10P1	ENSG00000161912	221442	blue
ADCY4	ENSG00000129467	196883	blue
ADCY4	ENSG00000284814	196883	blue
ADGRB1	ENSG00000181790	575	blue
ADGRF3	ENSG00000173567	165082	blue
ADGRL1-AS1	ENSG00000267169	100507373	blue
ADGRL1-AS1	ENSG00000288348	100507373	blue
ADHFE1	ENSG00000147576	137872	blue
ADM5	ENSG00000224420	199800	blue
AFG3L1P	ENSG00000223959	172	blue
AGAP4	ENSG00000188234	119016	blue
AGAP6	ENSG00000204149	414189	blue
AGBL2	ENSG00000165923	79841	blue
AGBL2	ENSG00000285501	79841	blue
AGER	ENSG00000204305	177	blue
AGER	ENSG00000230514	177	blue
AGER	ENSG00000231268	177	blue
AGER	ENSG00000229058	177	blue
AGER	ENSG00000237405	177	blue
AGER	ENSG00000206320	177	blue
AGER	ENSG00000234729	177	blue
AHI1	ENSG00000135541	54806	blue
AHSA2P	ENSG00000173209	130872	blue
AKAP1	ENSG00000121057	8165	blue
AKAP8	ENSG00000105127	10270	blue
AKAP8L	ENSG00000011243	26993	blue
AKT1S1	ENSG00000204673	84335	blue
AKT2	ENSG00000105221	208	blue
ALB	ENSG00000163631	213	blue
ALG1L9P	ENSG00000248671	285407	blue
ALG5	ENSG00000120697	29880	blue
ALKBH6	ENSG00000239382	84964	blue
ALOX12-AS1	ENSG00000215067	100506713	blue
ALOX12P2	ENSG00000262943	245	blue
AMDHD2	ENSG00000162066	51005	blue
AMER1	ENSG00000184675	139285	blue
AMFR	ENSG00000159461	267	blue
AMN	ENSG00000166126	81693	blue
AMT	ENSG00000145020	275	blue
AMY2B	ENSG00000240038	280	blue
ANAPC1P1	ENSG00000233673	100286979	blue
ANAPC2	ENSG00000176248	29882	blue
ANAPC5	ENSG00000089053	51433	blue
ANKK1	ENSG00000170209	255239	blue
ANKLE2	ENSG00000176915	23141	blue
ANKRD11	ENSG00000167522	29123	blue
ANKRD24	ENSG00000089847	170961	blue
ANKRD36	ENSG00000135976	375248	blue
ANKRD36B	ENSG00000196912	57730	blue
ANKRD36C	ENSG00000174501	400986	blue
ANKRD52	ENSG00000139645	283373	blue
ANKRD54	ENSG00000100124	129138	blue
ANKS3	ENSG00000168096	124401	blue
ANKS6	ENSG00000165138	203286	blue
ANKZF1	ENSG00000163516	55139	blue
ANO9	ENSG00000185101	338440	blue
ANXA9	ENSG00000143412	8416	blue
AOC2	ENSG00000131480	314	blue
AOC3	ENSG00000131471	8639	blue
AP1G2	ENSG00000213983	8906	blue
AP1G2-AS1	ENSG00000258727	102724814	blue
AP2A2	ENSG00000183020	161	blue
AP2A2	ENSG00000280759	161	blue
AP2A2	ENSG00000281385	161	blue
AP4B1	ENSG00000134262	10717	blue
AP5Z1	ENSG00000242802	9907	blue
APBA3	ENSG00000011132	9546	blue
APBB3	ENSG00000113108	10307	blue
APTR	ENSG00000214293	100505854	blue
ARF5	ENSG00000004059	381	blue
ARFGAP1	ENSG00000101199	55738	blue
ARFIP2	ENSG00000132254	23647	blue
ARFRP1	ENSG00000101246	10139	blue
ARGLU1	ENSG00000134884	55082	blue
ARHGAP33	ENSG00000004777	115703	blue
ARHGAP4	ENSG00000089820	393	blue
ARHGAP45	ENSG00000180448	23526	blue
ARHGAP9	ENSG00000123329	64333	blue
ARHGEF1	ENSG00000076928	9138	blue
ARHGEF19	ENSG00000142632	128272	blue
ARHGEF7	ENSG00000102606	8874	blue
ARHGEF9	ENSG00000131089	23229	blue
ARID3B	ENSG00000179361	10620	blue
ARL10	ENSG00000175414	285598	blue
ARL17A	ENSG00000185829	51326	blue
ARL17A	ENSG00000276276	51326	blue
ARL17A	ENSG00000275748	51326	blue
ARL17A	ENSG00000228696	51326	blue
ARL17B	ENSG00000228696	100506084	blue
ARL17B	ENSG00000276276	100506084	blue
ARL17B	ENSG00000275748	100506084	blue
ARL6IP4	ENSG00000182196	51329	blue
ARMC12	ENSG00000157343	221481	blue
ARMC5	ENSG00000140691	79798	blue
ARMCX4	ENSG00000196440	100131755	blue
ARPC4-TTLL3	ENSG00000250151	100526693	blue
ARRDC1	ENSG00000197070	92714	blue
ARRDC1-AS1	ENSG00000203993	85026	blue
ARRDC5	ENSG00000205784	645432	blue
ARSA	ENSG00000100299	410	blue
ARSG	ENSG00000141337	22901	blue
ASB16-AS1	ENSG00000267080	339201	blue
ASB6	ENSG00000148331	140459	blue
ASH1L	ENSG00000116539	55870	blue
ASIC3	ENSG00000213199	9311	blue
ASNS	ENSG00000070669	440	blue
ASPSCR1	ENSG00000169696	79058	blue
ASTL	ENSG00000188886	431705	blue
ASXL1	ENSG00000171456	171023	blue
ATAD3B	ENSG00000160072	83858	blue
ATAT1	ENSG00000137343	79969	blue
ATAT1	ENSG00000231257	79969	blue
ATAT1	ENSG00000234549	79969	blue
ATAT1	ENSG00000206488	79969	blue
ATAT1	ENSG00000229061	79969	blue
ATAT1	ENSG00000223752	79969	blue
ATAT1	ENSG00000235658	79969	blue
ATG16L1	ENSG00000085978	55054	blue
ATG16L1	ENSG00000281089	55054	blue
ATG4B	ENSG00000168397	23192	blue
ATG9A	ENSG00000198925	79065	blue
ATP5PB	ENSG00000116459	515	blue
ATP6AP1L	ENSG00000205464	92270	blue
ATP8B2	ENSG00000143515	57198	blue
ATXN2L	ENSG00000168488	11273	blue
AUP1	ENSG00000115307	550	blue
B3GALT1	ENSG00000172318	8708	blue
B3GAT3	ENSG00000149541	26229	blue
B3GNTL1	ENSG00000175711	146712	blue
B3GNTL1	ENSG00000277033	146712	blue
B4GALT1	ENSG00000086062	2683	blue
B4GALT4	ENSG00000121578	8702	blue
B4GALT7	ENSG00000027847	11285	blue
BAHD1	ENSG00000140320	22893	blue
BAIAP2L2	ENSG00000128298	80115	blue
BANP	ENSG00000172530	54971	blue
BAZ2A	ENSG00000076108	11176	blue
BBS1	ENSG00000174483	582	blue
BBS2	ENSG00000125124	583	blue
BBS5	ENSG00000163093	129880	blue
BCS1L	ENSG00000074582	617	blue
BDH1	ENSG00000161267	622	blue
BDH1	ENSG00000275544	622	blue
BEST4	ENSG00000142959	266675	blue
BET1L	ENSG00000177951	51272	blue
BGLAP	ENSG00000242252	632	blue
BHLHB9	ENSG00000198908	80823	blue
BMS1P4	ENSG00000271816	729096	blue
BNIPL	ENSG00000163141	149428	blue
BORCS8	ENSG00000254901	729991	blue
BORCS8-MEF2B	ENSG00000213999	4207	blue
BPGM	ENSG00000172331	669	blue
BRAT1	ENSG00000106009	221927	blue
BRCC3P1	ENSG00000251667	100421311	blue
BRD1	ENSG00000100425	23774	blue
BRD4	ENSG00000141867	23476	blue
BRD9	ENSG00000028310	65980	blue
BRF1	ENSG00000185024	2972	blue
BRICD5	ENSG00000182685	283870	blue
BRK1	ENSG00000254999	55845	blue
BSDC1	ENSG00000160058	55108	blue
BTF3P6	ENSG00000233956	100499261	blue
BTN2A1	ENSG00000112763	11120	blue
BTN3A1	ENSG00000026950	11119	blue
BTNL9	ENSG00000165810	153579	blue
BUD23	ENSG00000071462	114049	blue
C10orf95-AS1	ENSG00000269609	100505761	blue
C12orf50	ENSG00000165805	160419	blue
C12orf73	ENSG00000204954	728568	blue
C15orf40	ENSG00000169609	123207	blue
C17orf49	ENSG00000258315	124944	blue
C19orf44	ENSG00000105072	84167	blue
C19orf71	ENSG00000183397	100128569	blue
C1orf159	ENSG00000131591	54991	blue
C1orf35	ENSG00000143793	79169	blue
C1QTNF3-AMACR	ENSG00000273294	100534612	blue
C1QTNF6	ENSG00000133466	114904	blue
C1RL-AS1	ENSG00000205885	283314	blue
C1RL-AS1	ENSG00000288352	283314	blue
C1S	ENSG00000182326	716	blue
C20orf96	ENSG00000196476	140680	blue
C21orf58	ENSG00000160298	54058	blue
C22orf46	ENSG00000184208	79640	blue
C2CD2	ENSG00000157617	25966	blue
C2CD2L	ENSG00000172375	9854	blue
C2orf68	ENSG00000168887	388969	blue
C2orf92	ENSG00000228486	728537	blue
C3orf20	ENSG00000131379	84077	blue
C5orf63	ENSG00000164241	401207	blue
C6orf136	ENSG00000204564	221545	blue
C6orf136	ENSG00000224120	221545	blue
C6orf136	ENSG00000233641	221545	blue
C6orf136	ENSG00000233164	221545	blue
C6orf136	ENSG00000237100	221545	blue
C6orf136	ENSG00000237012	221545	blue
C6orf136	ENSG00000206487	221545	blue
C6orf163	ENSG00000203872	206412	blue
CA6	ENSG00000131686	765	blue
CABIN1	ENSG00000099991	23523	blue
CABIN1	ENSG00000281670	23523	blue
CACNA1C-AS1	ENSG00000246627	100652846	blue
CACNA1C-AS1	ENSG00000285335	100652846	blue
CACNA1C-AS2	ENSG00000256271	100874235	blue
CACNA1C-AS2	ENSG00000285101	100874235	blue
CACNA1F	ENSG00000102001	778	blue
CACNA1I	ENSG00000100346	8911	blue
CACTIN	ENSG00000105298	58509	blue
CALCOCO1	ENSG00000012822	57658	blue
CALML6	ENSG00000169885	163688	blue
CAPN10-DT	ENSG00000260942	101752400	blue
CAPN3	ENSG00000092529	825	blue
CAPS	ENSG00000105519	828	blue
CARD19	ENSG00000165233	84270	blue
CARF	ENSG00000138380	79800	blue
CARMIL2	ENSG00000159753	146206	blue
CARNS1	ENSG00000172508	57571	blue
CARS2	ENSG00000134905	79587	blue
CASC3	ENSG00000108349	22794	blue
CATSPER2	ENSG00000166762	117155	blue
CATSPERE	ENSG00000179397	257044	blue
CATSPERG	ENSG00000099338	57828	blue
CBFA2T2	ENSG00000078699	9139	blue
CBX6	ENSG00000183741	23466	blue
CBY1	ENSG00000100211	25776	blue
CC2D1A	ENSG00000132024	54862	blue
CC2D1A	ENSG00000288293	54862	blue
CC2D1B	ENSG00000154222	200014	blue
CCAT2	ENSG00000280997	101805488	blue
CCDC102B	ENSG00000150636	79839	blue
CCDC120	ENSG00000147144	90060	blue
CCDC122	ENSG00000151773	160857	blue
CCDC134	ENSG00000100147	79879	blue
CCDC136	ENSG00000128596	64753	blue
CCDC154	ENSG00000197599	645811	blue
CCDC157	ENSG00000187860	550631	blue
CCDC159	ENSG00000183401	126075	blue
CCDC168	ENSG00000175820	643677	blue
CCDC17	ENSG00000159588	149483	blue
CCDC180	ENSG00000197816	100499483	blue
CCDC183	ENSG00000213213	84960	blue
CCDC57	ENSG00000176155	284001	blue
CCDC61	ENSG00000104983	729440	blue
CCDC9	ENSG00000105321	26093	blue
CCER2	ENSG00000262484	643669	blue
CCER2	ENSG00000283099	643669	blue
CCHCR1	ENSG00000204536	54535	blue
CCHCR1	ENSG00000206355	54535	blue
CCHCR1	ENSG00000234114	54535	blue
CCHCR1	ENSG00000223533	54535	blue
CCHCR1	ENSG00000224180	54535	blue
CCHCR1	ENSG00000206457	54535	blue
CCL28	ENSG00000151882	56477	blue
CCNL2	ENSG00000221978	81669	blue
CCS	ENSG00000173992	9973	blue
CD37	ENSG00000104894	951	blue
CDAN1	ENSG00000140326	146059	blue
CDC25B	ENSG00000101224	994	blue
CDC42SE1	ENSG00000197622	56882	blue
CDH24	ENSG00000139880	64403	blue
CDH26	ENSG00000124215	60437	blue
CDHR2	ENSG00000074276	54825	blue
CDK10	ENSG00000185324	8558	blue
CDK11A	ENSG00000008128	728642	blue
CDK12	ENSG00000167258	51755	blue
CDK16	ENSG00000102225	5127	blue
CDK2	ENSG00000123374	1017	blue
CDK20	ENSG00000156345	23552	blue
CDK3	ENSG00000250506	1018	blue
CDK5RAP1	ENSG00000101391	51654	blue
CDK5RAP2	ENSG00000136861	55755	blue
CDK5RAP3	ENSG00000108465	80279	blue
CDK9	ENSG00000136807	1025	blue
CEL	ENSG00000170835	1056	blue
CELF1	ENSG00000149187	10658	blue
CELF5	ENSG00000161082	60680	blue
CELP	ENSG00000170827	1057	blue
CELSR3	ENSG00000008300	1951	blue
CENATAC	ENSG00000186166	338657	blue
CENATAC	ENSG00000280975	338657	blue
CENPJ	ENSG00000151849	55835	blue
CENPT	ENSG00000102901	80152	blue
CEP131	ENSG00000141577	22994	blue
CEP164	ENSG00000110274	22897	blue
CEP72	ENSG00000112877	55722	blue
CEP72	ENSG00000280688	55722	blue
CEP95	ENSG00000258890	90799	blue
CES4A	ENSG00000172824	283848	blue
CETN2	ENSG00000147400	1069	blue
CFAP298	ENSG00000159079	56683	blue
CFAP298-TCP10L	ENSG00000265590	110091775	blue
CFAP410	ENSG00000160226	755	blue
CFAP44	ENSG00000206530	55779	blue
CFAP91	ENSG00000183833	89876	blue
CGN	ENSG00000143375	57530	blue
CHCHD7	ENSG00000170791	79145	blue
CHD1L	ENSG00000131778	9557	blue
CHD2	ENSG00000173575	1106	blue
CHD3	ENSG00000170004	1107	blue
CHD6	ENSG00000124177	84181	blue
CHD7	ENSG00000171316	55636	blue
CHERP	ENSG00000085872	10523	blue
CHFR	ENSG00000072609	55743	blue
CHKB	ENSG00000100288	1120	blue
CHTF18	ENSG00000127586	63922	blue
CHTOP	ENSG00000160679	26097	blue
CIRBP	ENSG00000099622	1153	blue
CLASP1	ENSG00000074054	23332	blue
CLASRP	ENSG00000104859	11129	blue
CLCC1	ENSG00000121940	23155	blue
CLDN15	ENSG00000106404	24146	blue
CLEC12A-AS1	ENSG00000231560	400002	blue
CLHC1	ENSG00000162994	130162	blue
CLIC6	ENSG00000159212	54102	blue
CLIP3	ENSG00000105270	25999	blue
CLK2	ENSG00000176444	1196	blue
CLK2	ENSG00000261893	1196	blue
CLK3	ENSG00000179335	1198	blue
CLN3	ENSG00000188603	1201	blue
CLN3	ENSG00000261832	1201	blue
CLN8	ENSG00000182372	2055	blue
CLN8	ENSG00000278220	2055	blue
CLUH	ENSG00000132361	23277	blue
CNKSR1	ENSG00000142675	10256	blue
CNNM1	ENSG00000119946	26507	blue
CNOT3	ENSG00000088038	4849	blue
CNOT3	ENSG00000276082	4849	blue
CNOT3	ENSG00000273943	4849	blue
CNOT3	ENSG00000275979	4849	blue
CNOT3	ENSG00000274941	4849	blue
CNOT3	ENSG00000277114	4849	blue
CNOT3	ENSG00000274176	4849	blue
CNOT3	ENSG00000277615	4849	blue
CNOT3	ENSG00000274616	4849	blue
CNOT3	ENSG00000277600	4849	blue
CNTRL	ENSG00000119397	11064	blue
CNTROB	ENSG00000170037	116840	blue
COG1	ENSG00000166685	9382	blue
COG8	ENSG00000213380	84342	blue
COL25A1	ENSG00000188517	84570	blue
COL27A1	ENSG00000196739	85301	blue
COL5A2	ENSG00000204262	1290	blue
COPS7B	ENSG00000144524	64708	blue
COPZ1	ENSG00000111481	22818	blue
COQ10A	ENSG00000135469	93058	blue
COQ4	ENSG00000167113	51117	blue
COQ6	ENSG00000119723	51004	blue
COQ8A	ENSG00000163050	56997	blue
CORO7	ENSG00000262246	79585	blue
CORO7	ENSG00000282725	79585	blue
CPO	ENSG00000144410	130749	blue
CPQ	ENSG00000104324	10404	blue
CPSF1	ENSG00000071894	29894	blue
CPSF1	ENSG00000285049	29894	blue
CPSF4	ENSG00000160917	10898	blue
CRAMP1	ENSG00000007545	57585	blue
CRELD1	ENSG00000163703	78987	blue
CROCC	ENSG00000058453	9696	blue
CRTC1	ENSG00000105662	23373	blue
CRTC2	ENSG00000160741	200186	blue
CRYGS	ENSG00000213139	1427	blue
CSAD	ENSG00000139631	51380	blue
CSNK1D	ENSG00000141551	1453	blue
CSNK1G2	ENSG00000133275	1455	blue
CSNK2B	ENSG00000204435	1460	blue
CSNK2B	ENSG00000230700	1460	blue
CSNK2B	ENSG00000232960	1460	blue
CSNK2B	ENSG00000206406	1460	blue
CSNK2B	ENSG00000224774	1460	blue
CSNK2B	ENSG00000224398	1460	blue
CSNK2B	ENSG00000228875	1460	blue
CSPG4P10	ENSG00000276710	390627	blue
[truncated: 16,757 more rows]
